# Supplementary material for: Bis(4-fluoro­anilinium) sulfate
Source: Acta Crystallogr Sect E Struct Rep Online. 2011 Aug 27;67(Pt 9):o2408. doi: 10.1107/S1600536811033137 (PMC3200818; doi:10.1107/S1600536811033137)
Supplement: Supplementary file 2 [file e-67-o2408-Isup2.hkl]

# 
# h,k,l, Fc-squared, Fo-squared, sigma(Fo-squared) and status flag 
# 
data_I
_shelx_title ' mo_gkn14n_0m in P2(1)2(1)2(1) (RT)' 
_shelx_refln_list_code          4 
_shelx_F_calc_maximum      181.05 
_exptl_crystal_F_000       664.00 
_reflns_d_resolution_high  0.6983 
 
loop_ 
 _symmetry_equiv_pos_as_xyz 
 'x, y, z' 
 '-x+1/2, -y, z+1/2' 
 '-x, y+1/2, -z+1/2' 
 'x+1/2, -y+1/2, -z' 
 
_cell_length_a     6.2907 
_cell_length_b     7.4155 
_cell_length_c    30.1678 
_cell_angle_alpha  90.000 
_cell_angle_beta   90.000 
_cell_angle_gamma  90.000 
 
_shelx_F_squared_multiplier     1.000 
 
loop_ 
 _refln_index_h 
 _refln_index_k 
 _refln_index_l 
 _refln_F_squared_calc 
 _refln_F_squared_meas 
 _refln_F_squared_sigma 
 _refln_observed_status 
   2   0   0    15162.19    14449.30    151.97 o 
   4   0   0     8233.12     7948.71     87.66 o 
   6   0   0     4847.25     4805.51     52.43 o 
   8   0   0       91.58       98.83     11.26 o 
   1   1   0       64.08       60.95      2.12 o 
   2   1   0      561.23      645.77      6.32 o 
   3   1   0       31.98       32.61      1.55 o 
   4   1   0       11.78        8.56      1.99 o 
   5   1   0        0.16       -1.05      1.18 o 
   6   1   0       81.45       81.47      4.71 o 
   7   1   0       16.53       16.67      2.95 o 
   8   1   0        0.56        3.27      3.36 o 
   0   2   0     8642.19     7913.13    103.41 o 
   1   2   0      288.70      294.84      3.51 o 
   2   2   0      917.02      776.58      8.13 o 
   3   2   0     1540.75     1624.33     15.38 o 
   4   2   0      554.49      509.86      6.42 o 
   5   2   0        7.79        4.47      1.59 o 
   6   2   0      557.88      567.00     10.98 o 
   7   2   0       31.24       33.57      3.45 o 
   8   2   0       70.97       64.33      5.22 o 
   1   3   0       47.17       53.25      2.25 o 
   2   3   0      817.43      853.80      8.73 o 
   3   3   0        0.12        2.67      0.88 o 
   4   3   0      410.00      397.31      9.55 o 
   5   3   0       31.28       32.58      2.84 o 
   6   3   0       25.56       25.20      3.06 o 
   7   3   0        3.50        4.43      2.38 o 
   8   3   0       18.42       16.33      3.49 o 
   0   4   0      235.25      315.67      7.10 o 
   1   4   0      228.21      214.30      3.15 o 
   2   4   0       41.37       48.28      2.27 o 
   3   4   0     1280.66     1264.84     15.61 o 
   4   4   0        3.79        7.63      1.93 o 
   5   4   0        2.96        3.84      2.31 o 
   6   4   0        3.84        1.98      2.33 o 
   7   4   0      186.97      194.20      8.52 o 
   8   4   0       18.40       19.98      4.27 o 
   1   5   0       18.87       23.12      2.31 o 
   2   5   0      331.63      337.18      5.71 o 
   3   5   0       56.67       92.25      7.88 o 
   4   5   0      107.04      110.82      6.54 o 
   5   5   0        1.07        4.08      2.45 o 
   6   5   0        2.84        1.78      2.46 o 
   7   5   0       28.28       27.14      4.35 o 
   0   6   0       26.94       28.70      2.53 o 
   1   6   0     1707.84     1702.97     16.82 o 
   2   6   0       87.85       87.09      3.73 o 
   3   6   0     1520.51     1491.64     23.55 o 
   4   6   0       25.03       31.34      3.96 o 
   5   6   0      370.23      390.45     10.62 o 
   6   6   0        0.41        4.47      2.98 o 
   7   6   0      173.24      196.42      9.92 o 
   1   7   0        1.04        0.25      1.58 o 
   2   7   0        3.63        7.52      2.43 o 
   3   7   0        7.75        2.38      2.60 o 
   4   7   0       29.16       25.91      3.86 o 
   5   7   0        1.29        3.63      2.88 o 
   6   7   0        1.39        6.40      3.53 o 
   0   8   0      112.17       96.63      6.83 o 
   1   8   0      183.53      187.47      5.73 o 
   2   8   0      176.48      171.98      7.83 o 
   3   8   0       18.60       19.83      3.71 o 
   4   8   0       19.69       15.11      3.74 o 
   5   8   0       94.70       87.00      6.86 o 
   1   9   0        0.00       -2.15      3.32 o 
   2   9   0        6.08       10.09      3.44 o 
   3   9   0        0.33        1.80      3.05 o 
   4   9   0        0.19        6.72      3.75 o 
   0  10   0        9.54        4.15      8.17 o 
   1  10   0       45.47       37.97      6.66 o 
   2  10   0       11.18        7.38      4.29 o 
   3  10   0        2.34       -0.43      4.69 o 
   1   0   1       20.79       15.50      1.06 o 
   2   0   1        0.71       -0.69      0.69 o 
   3   0   1        6.84        6.13      1.78 o 
   4   0   1       53.03       58.34      3.73 o 
   5   0   1        0.36       -0.66      1.07 o 
   6   0   1      191.57      193.34      5.11 o 
   7   0   1        5.04        0.62      2.24 o 
   8   0   1        0.51        2.96      3.54 o 
  -8   1   1       48.39       43.23      5.81 o 
  -7   1   1        9.83        9.02      2.63 o 
  -6   1   1       56.30       58.50      3.87 o 
  -5   1   1      441.20      428.00      6.28 o 
  -4   1   1      381.06      390.30      5.67 o 
  -3   1   1      275.61      268.26      3.96 o 
  -2   1   1     3131.23     3200.00     31.94 o 
  -1   1   1        4.44        1.77      0.78 o 
   0   1   1      143.07      130.79      2.02 o 
   1   1   1        4.42        3.50      0.56 o 
   2   1   1     3131.20     3247.13     25.51 o 
   3   1   1      275.60      255.95      4.76 o 
   4   1   1      381.08      398.03      6.21 o 
   5   1   1      441.15      434.40      6.33 o 
   6   1   1       56.31       59.47      3.80 o 
   7   1   1        9.82       11.39      2.85 o 
   8   1   1       48.39       47.57      7.96 o 
  -8   2   1        6.20        3.99      3.01 o 
  -7   2   1       27.29       25.45      3.19 o 
  -6   2   1      361.02      361.31      8.59 o 
  -5   2   1        7.87        8.56      1.73 o 
  -4   2   1      606.86      585.76      6.99 o 
  -3   2   1       64.44       69.84      2.09 o 
  -2   2   1     2369.38     2392.24     21.96 o 
  -1   2   1      129.48      132.33      2.14 o 
   0   2   1    32779.32    32927.52    240.65 o 
   1   2   1      129.48      134.55      2.30 o 
   2   2   1     2369.36     2409.91     21.75 o 
   3   2   1       64.44       65.85      2.16 o 
   4   2   1      606.84      604.31      6.77 o 
   5   2   1        7.87        6.88      1.63 o 
   6   2   1      361.00      380.48      7.58 o 
   7   2   1       27.29       26.45      3.40 o 
   8   2   1        6.20        7.98      3.22 o 
  -8   3   1       69.03       68.24      6.28 o 
  -7   3   1      100.99      112.42      5.86 o 
  -6   3   1       23.19       25.35      3.14 o 
  -5   3   1      869.35      869.11     13.79 o 
  -4   3   1      224.04      222.78      7.51 o 
  -3   3   1      789.60      762.11      8.83 o 
  -2   3   1     2080.19     2112.16     18.77 o 
  -1   3   1     3464.06     3332.17     24.06 o 
   0   3   1      992.92     1055.18     10.77 o 
   1   3   1     3464.01     3352.61     27.47 o 
   2   3   1     2080.04     2116.14     21.16 o 
   3   3   1      789.60      760.48      8.55 o 
   4   3   1      224.09      237.97      5.66 o 
   5   3   1      869.35      867.67     15.01 o 
   6   3   1       23.18       20.74      2.90 o 
   7   3   1      100.98      101.46      5.92 o 
   8   3   1       69.02       77.14      6.12 o 
  -8   4   1        6.93        6.05      3.33 o 
  -7   4   1        7.40       12.35      3.11 o 
  -6   4   1        2.10        4.28      2.34 o 
  -5   4   1       54.77       62.97      4.68 o 
  -4   4   1       16.85       17.56      2.33 o 
  -3   4   1      210.09      207.41      6.10 o 
  -2   4   1       21.27       25.54      1.74 o 
  -1   4   1      948.23      979.41      8.28 o 
   0   4   1      139.82      143.71      3.02 o 
   1   4   1      948.26      976.44      8.67 o 
   2   4   1       21.27       24.34      1.23 o 
   3   4   1      210.09      202.79      4.78 o 
   4   4   1       16.85       14.98      2.24 o 
   5   4   1       54.76       51.29      4.35 o 
   6   4   1        2.10        2.86      2.43 o 
   7   4   1        7.40        7.61      2.99 o 
   8   4   1        6.93        9.82      3.93 o 
  -7   5   1      213.49      212.35      9.14 o 
  -6   5   1       20.53       18.96      3.29 o 
  -5   5   1      261.54      258.94     11.81 o 
  -4   5   1      190.66      192.91      6.96 o 
  -3   5   1     2835.96     2767.79     28.96 o 
  -2   5   1      676.10      656.88      8.10 o 
  -1   5   1     1999.33     2008.41     16.51 o 
   0   5   1       65.60       53.62      2.31 o 
   1   5   1     1999.33     2001.43     18.60 o 
   2   5   1      676.16      654.16      9.05 o 
   3   5   1     2835.96     2817.96     29.29 o 
   4   5   1      190.62      186.51      6.87 o 
   5   5   1      261.54      258.42      8.26 o 
   6   5   1       20.53       18.24      3.91 o 
   7   5   1      213.48      217.73     10.01 o 
  -7   6   1        1.38        7.33      3.27 o 
  -6   6   1        5.06        4.09      2.82 o 
  -5   6   1        5.01       10.85      2.55 o 
  -4   6   1       88.36       85.53      4.73 o 
  -3   6   1        4.83       16.67      3.32 o 
  -2   6   1      222.62      228.13      5.31 o 
  -1   6   1        5.14       13.34      2.19 o 
   0   6   1       10.98       11.54      1.35 o 
   1   6   1        5.14       22.22      2.32 o 
   2   6   1      222.62      221.75      5.34 o 
   3   6   1        4.83       16.15      2.75 o 
   4   6   1       88.36       87.06      6.94 o 
   5   6   1        5.01       16.77      5.75 o 
   6   6   1        5.06        3.62      3.40 o 
   7   6   1        1.38        8.39      4.23 o 
  -6   7   1      101.80      106.89      7.33 o 
  -5   7   1        2.57        4.09      3.00 o 
  -4   7   1      194.69      191.72      8.37 o 
  -3   7   1       66.06       72.70      5.29 o 
  -2   7   1      413.35      400.77      8.96 o 
  -1   7   1        2.61        4.00      1.61 o 
   0   7   1      549.84      554.00      7.45 o 
   1   7   1        2.61        2.73      1.66 o 
   2   7   1      413.36      400.51      7.47 o 
   3   7   1       66.07       69.61      5.18 o 
   4   7   1      194.68      202.40      8.96 o 
   5   7   1        2.57        3.20      2.98 o 
   6   7   1      101.80      104.09      7.28 o 
  -5   8   1        9.72        9.22      3.66 o 
  -4   8   1        2.93        6.17      3.08 o 
  -3   8   1       13.24        7.55      3.06 o 
  -2   8   1       13.77       17.54      3.30 o 
  -1   8   1       20.73       21.47      3.54 o 
   0   8   1        0.04        1.67      2.37 o 
   1   8   1       20.73       19.34      2.64 o 
   2   8   1       13.77       17.78      3.45 o 
   3   8   1       13.24       11.55      3.36 o 
   4   8   1        2.93        5.83      3.11 o 
   5   8   1        9.72       13.10      3.90 o 
  -4   9   1      162.21      154.12      8.72 o 
  -3   9   1        2.87       -1.94      3.03 o 
  -2   9   1      161.12      152.71     14.36 o 
  -1   9   1        0.81       -3.28      3.28 o 
   0   9   1      485.37      490.49     10.61 o 
   1   9   1        0.81       -3.14      3.14 o 
   2   9   1      161.12      148.58      7.81 o 
   3   9   1        2.87       -2.91      2.91 o 
   4   9   1      162.21      154.22      8.91 o 
  -3  10   1        1.68       -3.99      3.99 o 
  -2  10   1        6.42       -2.21      6.65 o 
  -1  10   1        1.63       -1.18      4.09 o 
   0  10   1        1.81        1.89      4.68 o 
   1  10   1        1.63        8.70      4.44 o 
   2  10   1        6.42       11.13      4.63 o 
   3  10   1        1.68       -1.48      4.21 o 
   1   0   2      117.57       86.20      1.65 o 
   2   0   2     2690.14     2484.25     20.07 o 
   3   0   2       18.18       11.07      3.23 o 
   4   0   2     2066.99     2069.87     17.90 o 
   5   0   2      194.97      198.43      4.24 o 
   6   0   2      751.80      745.13      9.73 o 
   7   0   2        9.57       10.50      2.77 o 
   8   0   2      110.58      112.88     12.23 o 
  -8   1   2        2.58        2.83      3.11 o 
  -7   1   2       16.98       10.49      2.58 o 
  -6   1   2       30.70       30.16      3.58 o 
  -5   1   2      621.35      626.73      7.89 o 
  -4   1   2       11.65       10.60      1.31 o 
  -3   1   2      224.14      259.28      3.70 o 
  -2   1   2      324.97      334.65      5.33 o 
  -1   1   2     9300.95     8941.65     84.15 o 
   0   1   2       35.61       32.82      1.01 o 
   1   1   2     9300.98     8931.61     92.96 o 
   2   1   2      324.94      344.01      3.91 o 
   3   1   2      224.13      265.54      4.31 o 
   4   1   2       11.64       12.76      1.26 o 
   5   1   2      621.38      601.92      7.40 o 
   6   1   2       30.70       30.23      2.85 o 
   7   1   2       16.98       14.00      2.82 o 
   8   1   2        2.58        3.92      4.11 o 
  -8   2   2       50.13       62.07      8.12 o 
  -7   2   2      113.97      114.10      5.81 o 
  -6   2   2      464.46      457.83      9.20 o 
  -5   2   2      226.73      232.90      6.66 o 
  -4   2   2     1096.87     1029.81     10.33 o 
  -3   2   2     1833.53     1951.71     16.78 o 
  -2   2   2     1556.48     1343.85     11.91 o 
  -1   2   2     7997.59     7891.25     65.64 o 
   0   2   2    10950.95    10216.40     66.06 o 
   1   2   2     7997.87     7879.24     65.13 o 
   2   2   2     1556.53     1334.79     13.10 o 
   3   2   2     1833.50     1933.62     16.57 o 
   4   2   2     1096.89     1049.16     10.03 o 
   5   2   2      226.70      236.82      4.94 o 
   6   2   2      464.50      444.34      8.26 o 
   7   2   2      113.99      111.22      6.01 o 
   8   2   2       50.13       47.04      5.42 o 
  -8   3   2        6.44        7.54      3.14 o 
  -7   3   2       55.45       53.96      4.26 o 
  -6   3   2       20.61       19.80      2.74 o 
  -5   3   2      405.30      404.22     13.32 o 
  -4   3   2       13.58       14.62      2.71 o 
  -3   3   2       73.42       87.00      2.24 o 
  -2   3   2      373.50      383.02      4.81 o 
  -1   3   2     4425.71     4373.36     33.88 o 
   0   3   2       43.44       54.70      1.70 o 
   1   3   2     4425.73     4427.45     37.67 o 
   2   3   2      373.51      391.74      5.08 o 
   3   3   2       73.43       81.92      3.18 o 
   4   3   2       13.58       17.64      1.71 o 
   5   3   2      405.31      398.66      7.91 o 
   6   3   2       20.61       20.15      2.92 o 
   7   3   2       55.46       57.21      4.54 o 
   8   3   2        6.44        6.88      3.47 o 
  -8   4   2       56.69       67.09      6.29 o 
  -7   4   2      114.87      118.22      6.82 o 
  -6   4   2       86.46       84.50      6.04 o 
  -5   4   2       31.57       38.21      3.77 o 
  -4   4   2      561.84      553.39     10.94 o 
  -3   4   2     1531.75     1527.34     16.81 o 
  -2   4   2     2025.45     1873.33     18.76 o 
  -1   4   2      584.09      550.84      7.53 o 
   0   4   2     1197.29     1155.34     11.40 o 
   1   4   2      584.12      570.11      6.28 o 
   2   4   2     2025.46     1876.67     17.11 o 
   3   4   2     1531.75     1530.20     18.43 o 
   4   4   2      561.85      562.24     12.54 o 
   5   4   2       31.57       35.89      4.11 o 
   6   4   2       86.46       98.90      6.20 o 
   7   4   2      114.87      116.91      7.85 o 
   8   4   2       56.70       69.94      6.27 o 
  -7   5   2       10.79       10.49      3.34 o 
  -6   5   2        6.10        5.98      2.64 o 
  -5   5   2       18.50       21.57      3.08 o 
  -4   5   2        3.89        6.13      2.10 o 
  -3   5   2      244.60      254.27      5.85 o 
  -2   5   2      113.51      107.34      3.33 o 
  -1   5   2        9.41        9.64      1.63 o 
   0   5   2        0.59        0.30      0.89 o 
   1   5   2        9.41       11.16      2.31 o 
   2   5   2      113.52      113.27      4.06 o 
   3   5   2      244.60      274.75      5.95 o 
   4   5   2        3.89        4.30      2.16 o 
   5   5   2       18.50       16.27      3.30 o 
   6   5   2        6.10        5.85      3.09 o 
   7   5   2       10.80       19.92      4.01 o 
  -7   6   2      141.89      144.36      7.84 o 
  -6   6   2        0.54        0.22      2.35 o 
  -5   6   2      279.91      290.85      7.90 o 
  -4   6   2       14.55       15.12      2.66 o 
  -3   6   2      777.71      754.99     14.24 o 
  -2   6   2      175.92      178.95      5.33 o 
  -1   6   2     1242.81     1222.99     13.12 o 
   0   6   2       93.51       91.39      2.93 o 
   1   6   2     1242.74     1217.01     13.79 o 
   2   6   2      175.91      180.34      5.85 o 
   3   6   2      777.73      763.19     14.72 o 
   4   6   2       14.55       14.74      3.64 o 
   5   6   2      279.93      292.75     11.65 o 
   6   6   2        0.54        4.67      3.82 o 
   7   6   2      141.88      147.72     11.51 o 
  -6   7   2        4.98        7.37      3.51 o 
  -5   7   2       10.93        5.81      3.11 o 
  -4   7   2       33.21       29.90      4.30 o 
  -3   7   2      334.70      330.38     10.11 o 
  -2   7   2       95.31      111.03      5.57 o 
  -1   7   2       59.23       57.38      3.61 o 
   0   7   2        1.87        6.15      1.70 o 
   1   7   2       59.23       64.66      3.55 o 
   2   7   2       95.31       97.78      4.53 o 
   3   7   2      334.70      321.05      9.88 o 
   4   7   2       33.21       42.86      5.22 o 
   5   7   2       10.93        1.33      2.76 o 
   6   7   2        4.98        4.21      3.41 o 
  -5   8   2       97.34       95.56      7.98 o 
  -4   8   2        3.98        0.03      2.83 o 
  -3   8   2       35.91       43.27      4.56 o 
  -2   8   2        3.57        4.31      2.79 o 
  -1   8   2      171.53      181.33      6.24 o 
   0   8   2       30.79       32.59      4.69 o 
   1   8   2      171.54      182.53      6.95 o 
   2   8   2        3.57        5.46      2.81 o 
   3   8   2       35.90       39.50      4.38 o 
   4   8   2        3.98        2.15      2.89 o 
   5   8   2       97.34       91.58      7.05 o 
  -4   9   2       12.15       13.04      4.82 o 
  -3   9   2        5.49        3.17      3.01 o 
  -2   9   2       14.62       17.53      3.85 o 
  -1   9   2        6.14        3.41      3.43 o 
   0   9   2       19.32       27.84      3.64 o 
   1   9   2        6.14        1.97      3.37 o 
   2   9   2       14.62       12.45      3.52 o 
   3   9   2        5.49        6.33      3.23 o 
   4   9   2       12.16       14.48      4.10 o 
  -3  10   2       15.09        6.11     11.08 o 
  -2  10   2        4.09       -4.74      6.09 o 
  -1  10   2       88.52      107.43     11.30 o 
   0  10   2        2.72       -1.10      3.97 o 
   1  10   2       88.51       92.34      8.86 o 
   2  10   2        4.09        0.79      4.11 o 
   3  10   2       15.09       16.54     10.99 o 
   1   0   3     1925.18     1935.64     19.34 o 
   2   0   3        2.65        3.09      0.71 o 
   3   0   3      201.88      239.11      5.79 o 
   4   0   3        4.40        4.15      1.15 o 
   5   0   3      305.92      298.74      5.13 o 
   6   0   3        1.71        1.32      1.56 o 
   7   0   3        1.14        4.67      2.69 o 
   8   0   3        1.55       -3.05      3.21 o 
  -8   1   3       19.72       22.59      4.31 o 
  -7   1   3      198.69      208.57      7.07 o 
  -6   1   3        0.88       -1.20      1.49 o 
  -5   1   3     2375.60     2349.70     20.92 o 
  -4   1   3      285.22      292.75      4.75 o 
  -3   1   3       43.88       59.65      2.05 o 
  -2   1   3     2162.68     2263.51     21.45 o 
  -1   1   3    19977.47    19948.70    188.99 o 
   0   1   3      209.61      200.43      3.54 o 
   1   1   3    19977.35    19699.61    187.38 o 
   2   1   3     2162.67     2217.14     20.25 o 
   3   1   3       43.93       59.67      1.87 o 
   4   1   3      285.22      287.55      4.25 o 
   5   1   3     2375.57     2342.48     21.50 o 
   6   1   3        0.88       -1.19      1.70 o 
   7   1   3      198.68      206.92      6.89 o 
   8   1   3       19.72       14.79      6.64 o 
  -8   2   3       36.70       39.53      4.87 o 
  -7   2   3       14.00       11.33      2.72 o 
  -6   2   3      119.15      110.03      5.22 o 
  -5   2   3      101.74       98.23      3.94 o 
  -4   2   3      122.93      126.88      4.23 o 
  -3   2   3       58.44       59.22      2.04 o 
  -2   2   3       96.70      118.50      3.31 o 
  -1   2   3      352.83      295.77      3.97 o 
   0   2   3      412.75      374.72      4.57 o 
   1   2   3      352.85      302.49      3.76 o 
   2   2   3       96.70      117.92      3.77 o 
   3   2   3       58.43       60.11      2.42 o 
   4   2   3      122.93      127.95      2.98 o 
   5   2   3      101.75       94.14      3.86 o 
   6   2   3      119.14      135.82      5.29 o 
   7   2   3       14.00       13.56      2.89 o 
   8   2   3       36.69       44.52      5.75 o 
  -8   3   3       58.09       59.11      5.72 o 
  -7   3   3      101.50      116.34      5.96 o 
  -6   3   3        3.86        2.71      1.98 o 
  -5   3   3      108.61      115.41      5.05 o 
  -4   3   3      107.49      111.25      5.59 o 
  -3   3   3      315.71      310.50      4.44 o 
  -2   3   3      840.46      825.62      8.31 o 
  -1   3   3       50.46       49.66      1.77 o 
   0   3   3      559.81      610.62      5.50 o 
   1   3   3       50.48       52.14      3.34 o 
   2   3   3      840.43      850.58      8.64 o 
   3   3   3      315.69      316.39      4.42 o 
   4   3   3      107.53      105.54      3.73 o 
   5   3   3      108.56      108.81      4.80 o 
   6   3   3        3.85        3.10      2.35 o 
   7   3   3      101.49      114.45      6.68 o 
   8   3   3       58.09       60.75      5.76 o 
  -8   4   3       27.55       21.96      5.52 o 
  -7   4   3      100.25      107.26      6.43 o 
  -6   4   3        6.87       10.17      2.74 o 
  -5   4   3      110.37       94.96      5.20 o 
  -4   4   3       10.11       14.40      2.37 o 
  -3   4   3      118.31      112.37      5.80 o 
  -2   4   3      459.64      442.63      9.43 o 
  -1   4   3     1675.20     1619.62     14.10 o 
   0   4   3       10.37        9.43      1.21 o 
   1   4   3     1675.13     1643.22     15.92 o 
   2   4   3      459.64      454.19      5.77 o 
   3   4   3      118.31      127.83      4.28 o 
   4   4   3       10.11       16.98      2.03 o 
   5   4   3      110.39       93.63      5.02 o 
   6   4   3        6.87        6.67      2.96 o 
   7   4   3      100.25       93.52      8.76 o 
   8   4   3       27.55       29.57      4.81 o 
  -7   5   3       77.57       83.15      6.50 o 
  -6   5   3       46.10       53.30      4.64 o 
  -5   5   3      124.06      124.87      6.20 o 
  -4   5   3      199.55      215.31      6.25 o 
  -3   5   3      482.10      447.64     10.87 o 
  -2   5   3      945.86      917.10     10.18 o 
  -1   5   3      750.76      784.45      8.12 o 
   0   5   3       76.62       70.73      2.53 o 
   1   5   3      750.79      774.70      9.51 o 
   2   5   3      945.86      947.47     14.47 o 
   3   5   3      482.09      452.72      7.94 o 
   4   5   3      199.53      196.87      7.92 o 
   5   5   3      124.05      124.31      7.27 o 
   6   5   3       46.10       50.91      5.44 o 
   7   5   3       77.58       78.17      6.91 o 
  -7   6   3        3.07        7.32      3.09 o 
  -6   6   3        1.26        0.63      2.47 o 
  -5   6   3       13.27       14.84      2.76 o 
  -4   6   3        7.06        2.87      2.01 o 
  -3   6   3       19.95       28.73      3.75 o 
  -2   6   3        1.02        3.52      1.47 o 
  -1   6   3       42.08       48.46      2.62 o 
   0   6   3        9.95        6.28      1.52 o 
   1   6   3       42.08       47.71      2.82 o 
   2   6   3        1.02        6.55      1.81 o 
   3   6   3       19.95       19.07      3.16 o 
   4   6   3        7.06        3.91      2.92 o 
   5   6   3       13.27        6.63      3.40 o 
   6   6   3        1.26        1.55      3.45 o 
   7   6   3        3.07       15.19      4.84 o 
  -6   7   3      100.87      108.64     10.86 o 
  -5   7   3        3.56        6.32      3.14 o 
  -4   7   3      251.61      244.94      8.84 o 
  -3   7   3      342.39      319.92      9.28 o 
  -2   7   3      427.13      443.92      9.48 o 
  -1   7   3        4.03        5.22      1.95 o 
   0   7   3      634.91      619.79      7.99 o 
   1   7   3        4.03        4.80      1.90 o 
   2   7   3      427.13      444.91      8.89 o 
   3   7   3      342.39      307.08      9.62 o 
   4   7   3      251.60      228.68      9.98 o 
   5   7   3        3.57        7.80      3.91 o 
   6   7   3      100.87       96.07      7.08 o 
  -5   8   3       35.31       35.01      4.82 o 
  -4   8   3       12.71        9.08      3.45 o 
  -3   8   3        6.17        7.37      3.04 o 
  -2   8   3       61.17       59.79      4.83 o 
  -1   8   3       62.62       65.93      5.91 o 
   0   8   3        1.81        2.51      2.38 o 
   1   8   3       62.62       61.01      4.95 o 
   2   8   3       61.17       70.24      5.11 o 
   3   8   3        6.17        5.97      2.91 o 
   4   8   3       12.71       12.59      3.50 o 
   5   8   3       35.31       29.68      4.65 o 
  -4   9   3       71.78       84.30      6.77 o 
  -3   9   3       49.01       41.09      4.84 o 
  -2   9   3       68.70       69.44      5.71 o 
  -1   9   3        4.25        3.76      3.31 o 
   0   9   3      299.40      290.10      9.11 o 
   1   9   3        4.25        2.86      3.04 o 
   2   9   3       68.71       69.49      8.45 o 
   3   9   3       49.01       38.24      4.82 o 
   4   9   3       71.79       73.37      6.90 o 
  -2  10   3        3.97        4.98      4.30 o 
  -1  10   3       10.64       13.90      4.98 o 
   0  10   3       15.58        7.44      4.08 o 
   1  10   3       10.64       12.69      4.55 o 
   2  10   3        3.98        7.80      4.34 o 
   0   0   4     4178.73     4272.27     70.02 o 
   1   0   4        3.87        2.97      0.59 o 
   2   0   4    15206.38    14621.61    103.19 o 
   3   0   4        1.93        1.30      0.70 o 
   4   0   4     2680.76     2770.31     23.01 o 
   5   0   4        9.58        8.44      1.41 o 
   6   0   4      140.51      153.67      4.81 o 
   7   0   4        2.56       -0.70      2.34 o 
   8   0   4       82.27       77.34      8.66 o 
  -8   1   4        1.63       -0.77      3.90 o 
  -7   1   4        5.75        1.24      2.30 o 
  -6   1   4       26.57       27.60      2.51 o 
  -5   1   4       80.78       77.87      3.22 o 
  -4   1   4      131.06      133.90      3.16 o 
  -3   1   4       45.35       51.36      2.98 o 
  -2   1   4      105.39      124.94      4.09 o 
  -1   1   4      652.85      714.01      7.77 o 
   0   1   4      143.73      145.68      2.64 o 
   1   1   4      652.85      742.54      8.38 o 
   2   1   4      105.36      130.43      2.63 o 
   3   1   4       45.35       55.82      1.81 o 
   4   1   4      131.09      137.96      2.97 o 
   5   1   4       80.78       80.34      3.28 o 
   6   1   4       26.56       25.71      2.47 o 
   7   1   4        5.75        5.45      2.32 o 
   8   1   4        1.63       -2.11      7.18 o 
  -8   2   4       39.19       35.20      5.78 o 
  -7   2   4      106.96      119.18      6.75 o 
  -6   2   4      226.89      219.02      6.62 o 
  -5   2   4        2.84        4.09      1.57 o 
  -4   2   4      738.32      708.95      9.87 o 
  -3   2   4     1551.06     1654.99     15.86 o 
  -2   2   4      267.64      216.57      5.01 o 
  -1   2   4     2091.58     2012.54     21.22 o 
   0   2   4     3015.31     2779.67     20.65 o 
   1   2   4     2091.45     2002.54     16.95 o 
   2   2   4      267.70      218.31      5.09 o 
   3   2   4     1551.07     1651.22     14.27 o 
   4   2   4      738.33      726.35      8.07 o 
   5   2   4        2.84        4.17      1.44 o 
   6   2   4      226.89      217.92      5.94 o 
   7   2   4      106.95      125.23      6.86 o 
   8   2   4       39.20       41.75      6.78 o 
  -8   3   4        0.59        1.61      3.06 o 
  -7   3   4        4.39        4.02      2.38 o 
  -6   3   4        3.99        5.36      2.08 o 
  -5   3   4      246.18      233.43      6.34 o 
  -4   3   4      190.56      193.89      5.38 o 
  -3   3   4      106.43      113.44      2.76 o 
  -2   3   4     1000.45     1034.06      9.05 o 
  -1   3   4     1636.99     1726.60     15.54 o 
   0   3   4      567.16      616.76      5.81 o 
   1   3   4     1637.00     1740.01     15.40 o 
   2   3   4     1000.48     1038.86     11.49 o 
   3   3   4      106.44      111.75      3.69 o 
   4   3   4      190.54      188.91      4.63 o 
   5   3   4      246.19      227.82      6.03 o 
   6   3   4        3.99        2.13      2.05 o 
   7   3   4        4.39        8.63      3.09 o 
   8   3   4        0.59        2.80      3.51 o 
  -8   4   4       82.65       82.63      8.44 o 
  -7   4   4       38.52       48.02      4.44 o 
  -6   4   4      153.75      152.76      6.54 o 
  -5   4   4       20.86       27.55      3.18 o 
  -4   4   4      735.46      696.71     11.76 o 
  -3   4   4      641.96      627.47     13.68 o 
  -2   4   4     1171.83     1077.46     11.26 o 
  -1   4   4       26.00       25.51      1.61 o 
   0   4   4      414.81      479.22      5.34 o 
   1   4   4       25.99       26.46      1.57 o 
   2   4   4     1171.82     1079.15     12.24 o 
   3   4   4      641.96      619.99      9.24 o 
   4   4   4      735.50      716.99     10.03 o 
   5   4   4       20.85       21.75      3.49 o 
   6   4   4      153.75      147.34      9.51 o 
   7   4   4       38.52       36.25      4.94 o 
   8   4   4       82.65       85.04      7.31 o 
  -7   5   4       13.59       11.78      3.41 o 
  -6   5   4        7.67        9.74      2.84 o 
  -5   5   4        7.90        6.59      2.14 o 
  -4   5   4      240.19      227.05      6.34 o 
  -3   5   4        0.12        3.02      2.12 o 
  -2   5   4      610.02      592.15      8.31 o 
  -1   5   4       68.05       69.86      2.53 o 
   0   5   4       15.03       19.90      1.49 o 
   1   5   4       68.06       67.80      2.99 o 
   2   5   4      610.06      618.28     10.95 o 
   3   5   4        0.12        3.93      1.50 o 
   4   5   4      240.17      248.32     10.77 o 
   5   5   4        7.90        6.45      3.06 o 
   6   5   4        7.67        9.48      3.31 o 
   7   5   4       13.59       10.27      4.47 o 
  -7   6   4       63.81       74.60      5.62 o 
  -6   6   4       11.66       17.67      3.23 o 
  -5   6   4      134.57      147.61      6.58 o 
  -4   6   4       81.18       83.28      4.75 o 
  -3   6   4      500.36      493.84      8.67 o 
  -2   6   4      574.16      548.59      9.35 o 
  -1   6   4      643.33      647.82      8.08 o 
   0   6   4        0.29        1.61      1.20 o 
   1   6   4      643.36      643.72      8.85 o 
   2   6   4      574.16      580.15      9.36 o 
   3   6   4      500.37      493.28     10.08 o 
   4   6   4       81.18       79.54      6.92 o 
   5   6   4      134.58      127.12      8.92 o 
   6   6   4       11.66       18.11      4.51 o 
   7   6   4       63.82       64.83     11.74 o 
  -6   7   4       11.26       12.50      3.48 o 
  -5   7   4       68.33       61.52      4.66 o 
  -4   7   4       23.81       24.94      3.44 o 
  -3   7   4       36.51       28.38      3.55 o 
  -2   7   4      133.57      132.35      5.51 o 
  -1   7   4      178.18      184.06      4.72 o 
   0   7   4        4.14       11.55      1.90 o 
   1   7   4      178.18      184.44      5.60 o 
   2   7   4      133.57      141.86      5.41 o 
   3   7   4       36.51       41.85      4.03 o 
   4   7   4       23.81       24.71      3.97 o 
   5   7   4       68.32       67.70      7.20 o 
   6   7   4       11.26       16.74      4.97 o 
  -5   8   4      103.13      104.12      7.29 o 
  -4   8   4       11.82       11.04      3.38 o 
  -3   8   4      112.27      115.22      6.17 o 
  -2   8   4       15.08       12.43      2.50 o 
  -1   8   4      214.89      218.60      7.39 o 
   0   8   4        3.92        1.02      2.25 o 
   1   8   4      214.89      223.74      6.17 o 
   2   8   4       15.08       11.72      2.79 o 
   3   8   4      112.28      104.34      7.09 o 
   4   8   4       11.82       10.21      3.60 o 
   5   8   4      103.14      104.21      7.38 o 
  -4   9   4       13.71       14.49      3.68 o 
  -3   9   4        8.90        4.01      3.03 o 
  -2   9   4       25.31       19.58      3.50 o 
  -1   9   4       21.50       23.41      4.25 o 
   0   9   4       16.97       23.58      3.97 o 
   1   9   4       21.50       18.83      3.41 o 
   2   9   4       25.31       21.33      4.11 o 
   3   9   4        8.91        1.05      3.21 o 
   4   9   4       13.72       10.46      3.97 o 
  -2  10   4        3.23       -1.65      3.88 o 
  -1  10   4      155.11      164.79      9.31 o 
   0  10   4        0.88       -1.64      3.63 o 
   1  10   4      155.12      163.16     12.22 o 
   2  10   4        3.23        6.04      4.08 o 
   1   0   5     1074.68     1074.15     10.59 o 
   2   0   5       22.43       19.42      1.07 o 
   3   0   5      115.60      133.15      3.20 o 
   4   0   5        9.43        6.66      1.09 o 
   5   0   5      504.65      479.79      6.51 o 
   6   0   5        1.53        0.24      1.37 o 
   7   0   5       19.76       16.99      4.02 o 
   8   0   5        0.45        1.73      3.89 o 
  -8   1   5       20.08       13.82      7.90 o 
  -7   1   5      168.47      178.29      7.47 o 
  -6   1   5       19.72       15.58      2.27 o 
  -5   1   5     1293.44     1261.61     12.41 o 
  -4   1   5       32.03       29.55      1.63 o 
  -3   1   5      613.82      606.91      7.74 o 
  -2   1   5      635.88      643.87      9.22 o 
  -1   1   5     4933.99     4845.95     58.85 o 
   0   1   5        6.20       10.25      0.79 o 
   1   1   5     4933.98     4842.83     51.83 o 
   2   1   5      635.91      662.48      8.30 o 
   3   1   5      613.80      603.72      6.64 o 
   4   1   5       32.02       32.35      1.70 o 
   5   1   5     1293.45     1271.41     13.01 o 
   6   1   5       19.72       17.75      2.60 o 
   7   1   5      168.47      180.28      7.22 o 
   8   1   5       20.08       29.75     10.95 o 
  -8   2   5       92.12       95.20      8.46 o 
  -7   2   5        0.73       -1.20      2.01 o 
  -6   2   5       13.09       10.18      2.55 o 
  -5   2   5      155.78      153.64      5.60 o 
  -4   2   5      648.44      705.16     10.82 o 
  -3   2   5      144.44      156.34      3.60 o 
  -2   2   5     8206.30     8450.76     82.61 o 
  -1   2   5       48.87       59.11      2.86 o 
   0   2   5      109.10      184.03      4.13 o 
   1   2   5       48.90       59.58      1.66 o 
   2   2   5     8206.28     8414.70     82.44 o 
   3   2   5      144.41      160.12      3.04 o 
   4   2   5      648.41      735.21      8.63 o 
   5   2   5      155.79      150.41      4.55 o 
   6   2   5       13.10       10.92      2.35 o 
   7   2   5        0.73       -0.79      2.21 o 
   8   2   5       92.11      107.54     12.97 o 
  -8   3   5       29.19       22.57      5.06 o 
  -7   3   5       68.69       75.50      4.97 o 
  -6   3   5       12.22       14.38      2.51 o 
  -5   3   5      194.80      188.51      5.98 o 
  -4   3   5      267.30      283.37      6.98 o 
  -3   3   5      457.12      465.57      6.97 o 
  -2   3   5      961.66      957.90      8.50 o 
  -1   3   5     1486.01     1370.83     13.81 o 
   0   3   5       32.09       37.59      1.42 o 
   1   3   5     1486.00     1395.03     12.20 o 
   2   3   5      961.75      964.98     10.93 o 
   3   3   5      457.11      455.56      6.19 o 
   4   3   5      267.26      276.07      5.67 o 
   5   3   5      194.77      186.83      5.89 o 
   6   3   5       12.22        9.87      2.39 o 
   7   3   5       68.69       70.08      5.32 o 
   8   3   5       29.20       34.21      5.10 o 
  -8   4   5       25.68       33.64      5.63 o 
  -7   4   5       26.75       27.55      3.53 o 
  -6   4   5       11.66       10.54      2.44 o 
  -5   4   5       40.79       41.22      3.67 o 
  -4   4   5       16.70       24.16      2.78 o 
  -3   4   5      241.85      234.35      5.37 o 
  -2   4   5       83.76       79.52      2.95 o 
  -1   4   5      213.33      222.61      3.37 o 
   0   4   5      474.63      475.51      5.31 o 
   1   4   5      213.33      222.74      3.63 o 
   2   4   5       83.78       86.76      2.81 o 
   3   4   5      241.86      234.96      6.52 o 
   4   4   5       16.70       18.82      2.10 o 
   5   4   5       40.79       33.95      3.50 o 
   6   4   5       11.66        9.47      3.15 o 
   7   4   5       26.75       27.20      4.49 o 
   8   4   5       25.68       24.39      4.83 o 
  -7   5   5       25.01       24.56      3.70 o 
  -6   5   5      128.93      139.46      8.02 o 
  -5   5   5       12.66       11.42      2.36 o 
  -4   5   5      281.44      292.69      7.02 o 
  -3   5   5      227.58      211.63      5.29 o 
  -2   5   5     1322.72     1269.21     13.73 o 
  -1   5   5       88.64       81.08      2.70 o 
   0   5   5      527.82      500.63      6.24 o 
   1   5   5       88.63       81.31      3.27 o 
   2   5   5     1322.66     1287.17     18.33 o 
   3   5   5      227.57      211.73      5.35 o 
   4   5   5      281.47      288.72      8.66 o 
   5   5   5       12.65        9.77      3.35 o 
   6   5   5      128.92      149.69     11.43 o 
   7   5   5       25.01       27.96      5.48 o 
  -7   6   5        8.31       15.43      3.65 o 
  -6   6   5        0.02       -0.23      2.37 o 
  -5   6   5       19.66       17.62      2.96 o 
  -4   6   5       88.37       84.10      5.13 o 
  -3   6   5       69.13       74.15      4.23 o 
  -2   6   5      238.25      241.79      6.01 o 
  -1   6   5       11.24       11.72      1.81 o 
   0   6   5       71.17       80.59      3.03 o 
   1   6   5       11.24       11.93      1.87 o 
   2   6   5      238.25      246.32      6.71 o 
   3   6   5       69.12       66.13      3.85 o 
   4   6   5       88.37       92.31      6.15 o 
   5   6   5       19.66       13.79      4.03 o 
   6   6   5        0.02        5.79      3.77 o 
   7   6   5        8.31        3.00      4.38 o 
  -6   7   5      111.56      118.80      6.56 o 
  -5   7   5        3.83        9.59      2.85 o 
  -4   7   5      146.92      154.31      8.58 o 
  -3   7   5       52.95       55.79      4.07 o 
  -2   7   5      210.90      201.58      6.21 o 
  -1   7   5        3.86        6.06      1.75 o 
   0   7   5      576.03      581.73      9.71 o 
   1   7   5        3.86        7.38      2.02 o 
   2   7   5      210.89      205.21      5.81 o 
   3   7   5       52.96       61.26      4.65 o 
   4   7   5      146.92      152.07      9.68 o 
   5   7   5        3.83        3.08      3.62 o 
   6   7   5      111.56      109.79     10.17 o 
  -5   8   5       28.78       30.79      5.03 o 
  -4   8   5        0.69        2.93      2.89 o 
  -3   8   5        4.23        9.65      2.84 o 
  -2   8   5        8.99        8.59      2.49 o 
  -1   8   5       42.85       43.94      3.94 o 
   0   8   5        0.02        0.74      2.24 o 
   1   8   5       42.85       44.61      3.42 o 
   2   8   5        8.99       11.28      2.66 o 
   3   8   5        4.23       13.68      3.48 o 
   4   8   5        0.69        1.77      3.18 o 
   5   8   5       28.78       25.23      5.46 o 
  -4   9   5       30.66       27.02      4.15 o 
  -3   9   5       53.22       50.43      5.27 o 
  -2   9   5       24.93       25.96      3.84 o 
  -1   9   5       21.52       12.75      3.96 o 
   0   9   5      122.57      131.63      9.13 o 
   1   9   5       21.52       22.10      4.13 o 
   2   9   5       24.93       28.92      5.70 o 
   3   9   5       53.22       48.80      5.11 o 
   4   9   5       30.66       26.67      5.14 o 
  -2  10   5        2.21       -1.60      3.97 o 
  -1  10   5       13.25       11.48      4.37 o 
   0  10   5       40.17       33.75      5.39 o 
   1  10   5       13.25       24.08      6.30 o 
   2  10   5        2.20        0.44      3.92 o 
   0   0   6     6720.98     6677.78    109.58 o 
   1   0   6        8.64        9.99      1.06 o 
   2   0   6     2976.25     3245.95     28.20 o 
   3   0   6      170.28      185.84      4.59 o 
   4   0   6        1.54        7.02      1.40 o 
   5   0   6       60.14       59.33      2.78 o 
   6   0   6      328.95      335.29      6.53 o 
   7   0   6        4.14        1.01      6.20 o 
   8   0   6        0.50        1.70      4.16 o 
  -8   1   6        2.09       -1.18      4.31 o 
  -7   1   6        6.78        7.75      2.54 o 
  -6   1   6      114.19      122.98      5.63 o 
  -5   1   6       48.97       49.71      2.62 o 
  -4   1   6       70.87       78.50      3.54 o 
  -3   1   6       54.07       61.22      2.92 o 
  -2   1   6     1729.50     1857.96     21.80 o 
  -1   1   6      364.47      297.73      4.63 o 
   0   1   6     2116.25     2124.65     17.56 o 
   1   1   6      364.48      309.30      7.21 o 
   2   1   6     1729.50     1882.14     20.02 o 
   3   1   6       54.08       65.35      2.24 o 
   4   1   6       70.84       79.33      2.56 o 
   5   1   6       48.97       52.11      2.90 o 
   6   1   6      114.20      112.97      4.92 o 
   7   1   6        6.78        6.26      2.64 o 
   8   1   6        2.09        1.18      5.06 o 
  -8   2   6       49.13       60.06     11.41 o 
  -7   2   6       77.27       84.44      5.89 o 
  -6   2   6      191.31      200.04      6.26 o 
  -5   2   6       10.69       15.37      2.25 o 
  -4   2   6      350.00      336.69      6.15 o 
  -3   2   6     1545.31     1618.43     17.92 o 
  -2   2   6      610.20      537.59      7.00 o 
  -1   2   6     1747.74     1668.58     20.09 o 
   0   2   6     2053.88     1921.63     15.54 o 
   1   2   6     1747.67     1661.26     17.81 o 
   2   2   6      610.27      550.72      6.93 o 
   3   2   6     1545.33     1574.04     15.24 o 
   4   2   6      350.03      331.10      5.46 o 
   5   2   6       10.69       13.00      1.95 o 
   6   2   6      191.30      189.19      6.42 o 
   7   2   6       77.27       96.11      8.66 o 
   8   2   6       49.14       48.78      9.53 o 
  -8   3   6       22.55       25.94      4.47 o 
  -7   3   6        5.34       10.40      2.97 o 
  -6   3   6       11.54       15.06      2.58 o 
  -5   3   6      180.46      174.01      5.87 o 
  -4   3   6       39.28       35.27      2.82 o 
  -3   3   6        3.06        3.09      1.10 o 
  -2   3   6      304.11      336.24      4.56 o 
  -1   3   6     1438.38     1482.99     13.77 o 
   0   3   6        0.44        1.21      0.58 o 
   1   3   6     1438.38     1481.70     13.01 o 
   2   3   6      304.05      333.87      4.68 o 
   3   3   6        3.07        2.09      0.96 o 
   4   3   6       39.30       37.14      2.57 o 
   5   3   6      180.47      174.42      5.47 o 
   6   3   6       11.54       14.09      2.90 o 
   7   3   6        5.34        7.80      3.25 o 
   8   3   6       22.54       27.88      4.83 o 
  -8   4   6       83.72       90.76      6.43 o 
  -7   4   6       44.72       53.23      9.23 o 
  -6   4   6      224.03      239.88      8.34 o 
  -5   4   6        3.76        5.07      1.94 o 
  -4   4   6      657.30      653.77     10.45 o 
  -3   4   6      281.47      276.61      7.50 o 
  -2   4   6     1799.28     1833.65     17.57 o 
  -1   4   6      143.54      134.13      2.71 o 
   0   4   6     2276.49     2325.85     17.97 o 
   1   4   6      143.50      128.32      3.31 o 
   2   4   6     1799.34     1828.04     19.09 o 
   3   4   6      281.47      242.09     26.50 o 
   4   4   6      657.29      640.96     10.21 o 
   5   4   6        3.76        9.07      2.42 o 
   6   4   6      224.03      237.72     10.08 o 
   7   4   6       44.71       48.95      5.53 o 
   8   4   6       83.73      103.92      9.13 o 
  -7   5   6       25.68       33.78      4.24 o 
  -6   5   6       16.43       13.57      2.83 o 
  -5   5   6       15.63       13.54      2.53 o 
  -4   5   6      140.34      141.86      5.73 o 
  -3   5   6       73.57       80.79      3.94 o 
  -2   5   6      498.16      490.81     10.16 o 
  -1   5   6        1.58        0.66      1.03 o 
   0   5   6       90.25      103.20      2.80 o 
   1   5   6        1.59        2.69      1.04 o 
   2   5   6      498.15      496.37     16.91 o 
   3   5   6       73.57       73.73      3.72 o 
   4   5   6      140.34      141.41      7.17 o 
   5   5   6       15.63       12.47      3.07 o 
   6   5   6       16.43       10.03      3.90 o 
   7   5   6       25.68       30.40      5.66 o 
  -7   6   6       23.28       27.70      4.73 o 
  -6   6   6       28.48       28.85      3.63 o 
  -5   6   6       42.85       46.03      3.99 o 
  -4   6   6      144.12      152.90      6.25 o 
  -3   6   6      238.65      249.68      6.07 o 
  -2   6   6      403.48      401.69      6.87 o 
  -1   6   6      144.46      147.43      3.90 o 
   0   6   6       82.90      106.08      3.46 o 
   1   6   6      144.49      154.76      4.51 o 
   2   6   6      403.49      410.38      8.04 o 
   3   6   6      238.64      242.43      6.30 o 
   4   6   6      144.12      150.68      8.82 o 
   5   6   6       42.86       39.58      5.42 o 
   6   6   6       28.47       29.06      5.28 o 
   7   6   6       23.28       21.42      5.35 o 
  -6   7   6        0.20        2.40      2.89 o 
  -5   7   6       50.88       61.95      4.73 o 
  -4   7   6        8.07       10.37      2.62 o 
  -3   7   6        0.54        0.30      1.86 o 
  -2   7   6       66.44       70.84      4.25 o 
  -1   7   6       94.33       90.47      4.10 o 
   0   7   6       34.90       45.41      3.49 o 
   1   7   6       94.33       99.21      4.52 o 
   2   7   6       66.44       67.30      4.36 o 
   3   7   6        0.54       -1.30      1.99 o 
   4   7   6        8.07       10.36      4.75 o 
   5   7   6       50.88       55.37      8.18 o 
   6   7   6        0.20        3.80      4.26 o 
  -5   8   6       91.07       88.25      8.77 o 
  -4   8   6        2.73        6.94      2.88 o 
  -3   8   6      143.51      135.55      7.53 o 
  -2   8   6       14.27       13.68      2.70 o 
  -1   8   6      237.38      236.19      7.37 o 
   0   8   6       49.04       34.21      3.74 o 
   1   8   6      237.38      237.80      6.63 o 
   2   8   6       14.27       12.29      2.60 o 
   3   8   6      143.51      140.74      8.27 o 
   4   8   6        2.74        5.44      3.46 o 
   5   8   6       91.08       87.52      7.44 o 
  -4   9   6        8.87        3.61      3.16 o 
  -3   9   6        3.34        4.86      3.33 o 
  -2   9   6       49.85       47.84      5.01 o 
  -1   9   6       28.09       30.57      4.56 o 
   0   9   6        3.60        7.26      3.48 o 
   1   9   6       28.09       26.03      3.79 o 
   2   9   6       49.86       45.50      5.97 o 
   3   9   6        3.34        5.72      3.22 o 
   4   9   6        8.87       11.67      3.88 o 
  -2  10   6        8.37        6.97      4.86 o 
  -1  10   6      150.51      138.55     10.39 o 
   0  10   6        3.76       -0.78      3.90 o 
   1  10   6      150.52      158.71     14.69 o 
   2  10   6        8.37        6.75      4.49 o 
   1   0   7     5568.98     5286.66     47.46 o 
   2   0   7       72.49       80.78      3.62 o 
   3   0   7      989.94     1028.50     10.10 o 
   4   0   7       25.62       37.56      2.13 o 
   5   0   7      772.73      772.40      9.78 o 
   6   0   7       11.09        8.48      1.92 o 
   7   0   7       56.15       53.83      5.80 o 
   8   0   7        3.81        0.27      3.98 o 
  -8   1   7        4.17        2.03      4.30 o 
  -7   1   7      145.41      159.15      7.78 o 
  -6   1   7       24.36       20.57      2.87 o 
  -5   1   7      655.22      646.19      8.26 o 
  -4   1   7       17.13       17.30      1.59 o 
  -3   1   7     3746.08     3850.73     34.57 o 
  -2   1   7      451.44      462.08      5.74 o 
  -1   1   7     6039.91     5555.29     50.51 o 
   0   1   7        3.40        6.01      0.68 o 
   1   1   7     6040.00     5683.85     47.40 o 
   2   1   7      451.44      462.69     11.72 o 
   3   1   7     3746.07     3900.05     34.62 o 
   4   1   7       17.13       20.09      1.81 o 
   5   1   7      655.20      644.58      8.60 o 
   6   1   7       24.36       19.48      2.45 o 
   7   1   7      145.41      161.55      9.43 o 
   8   1   7        4.17        2.80      5.21 o 
  -8   2   7       26.85       28.65      5.29 o 
  -7   2   7        2.36        0.30      2.51 o 
  -6   2   7       14.83       19.77      2.47 o 
  -5   2   7      159.44      155.19      5.34 o 
  -4   2   7       23.60       24.64      2.30 o 
  -3   2   7       94.36      118.45      3.77 o 
  -2   2   7       82.65       68.87      2.31 o 
  -1   2   7       13.73        5.53      1.34 o 
   0   2   7     1085.73     1258.43     12.09 o 
   1   2   7       13.74        7.77      1.29 o 
   2   2   7       82.64       75.27      2.14 o 
   3   2   7       94.39      110.00      2.63 o 
   4   2   7       23.61       24.86      1.73 o 
   5   2   7      159.45      162.92      5.83 o 
   6   2   7       14.84       12.23      2.44 o 
   7   2   7        2.36        3.46      2.62 o 
   8   2   7       26.84       28.79      6.34 o 
  -8   3   7       17.23       17.96      4.06 o 
  -7   3   7       20.95       24.45      3.95 o 
  -6   3   7       17.86       18.04      2.63 o 
  -5   3   7      155.81      155.24      5.63 o 
  -4   3   7      128.44      144.14      4.79 o 
  -3   3   7       10.26        7.12      1.44 o 
  -2   3   7      379.38      389.34      6.04 o 
  -1   3   7       77.30       60.63      2.10 o 
   0   3   7        0.24        0.53      0.64 o 
   1   3   7       77.26       60.44      2.41 o 
   2   3   7      379.38      378.76      5.14 o 
   3   3   7       10.27        9.93      1.31 o 
   4   3   7      128.45      147.63      4.51 o 
   5   3   7      155.81      163.10      5.25 o 
   6   3   7       17.86       18.06      3.05 o 
   7   3   7       20.95       17.28      3.75 o 
   8   3   7       17.23       17.90      4.43 o 
  -8   4   7       26.78       35.51      5.13 o 
  -7   4   7       17.98       16.68      3.46 o 
  -6   4   7       16.25       15.73      2.97 o 
  -5   4   7       36.79       35.11      2.97 o 
  -4   4   7        9.45       11.00      1.96 o 
  -3   4   7      139.22      122.71      4.37 o 
  -2   4   7       74.77       72.22      2.43 o 
  -1   4   7      431.34      447.59      5.26 o 
   0   4   7      754.55      817.02      8.15 o 
   1   4   7      431.42      453.63      5.48 o 
   2   4   7       74.78       62.78      2.79 o 
   3   4   7      139.21      127.13      7.30 o 
   4   4   7        9.46       13.59      2.02 o 
   5   4   7       36.78       39.89      4.21 o 
   6   4   7       16.26       15.32      3.99 o 
   7   4   7       17.99       19.65      4.77 o 
   8   4   7       26.78       25.84      5.86 o 
  -7   5   7       11.33        9.79      3.60 o 
  -6   5   7       83.74       87.76      5.29 o 
  -5   5   7        2.60        1.05      1.99 o 
  -4   5   7      227.08      227.45      5.99 o 
  -3   5   7      159.10      157.98      6.01 o 
  -2   5   7      482.62      499.38      8.74 o 
  -1   5   7       68.17       65.01      2.44 o 
   0   5   7      264.54      275.01      4.61 o 
   1   5   7       68.13       66.94      2.63 o 
   2   5   7      482.63      495.83      8.56 o 
   3   5   7      159.11      149.95      4.92 o 
   4   5   7      227.08      236.41      7.53 o 
   5   5   7        2.60        2.40      2.44 o 
   6   5   7       83.74       87.47      7.57 o 
   7   5   7       11.33       10.22      4.42 o 
  -7   6   7       18.22       20.12      4.43 o 
  -6   6   7       58.72       70.54      5.11 o 
  -5   6   7       11.00       14.67      2.83 o 
  -4   6   7      146.55      155.50      6.51 o 
  -3   6   7      250.32      259.58      6.13 o 
  -2   6   7      335.79      331.13      6.17 o 
  -1   6   7        1.70        0.54      1.29 o 
   0   6   7      278.29      282.63      6.34 o 
   1   6   7        1.70        2.82      1.55 o 
   2   6   7      335.80      322.43      7.09 o 
   3   6   7      250.32      240.87      7.88 o 
   4   6   7      146.55      167.38      8.24 o 
   5   6   7       11.00       10.35      3.71 o 
   6   6   7       58.72       66.30      7.23 o 
   7   6   7       18.22       22.60      5.82 o 
  -6   7   7       62.19       59.21      4.98 o 
  -5   7   7        7.39       10.89      2.90 o 
  -4   7   7      102.98      111.62      5.68 o 
  -3   7   7       14.95       16.00      2.45 o 
  -2   7   7      178.41      173.72      5.49 o 
  -1   7   7       31.21       30.20      2.86 o 
   0   7   7      241.60      252.10      6.07 o 
   1   7   7       31.21       31.93      2.91 o 
   2   7   7      178.40      181.57      5.82 o 
   3   7   7       14.95       13.43      2.91 o 
   4   7   7      102.99       97.12      7.87 o 
   5   7   7        7.39        5.06      3.92 o 
   6   7   7       62.19       61.95      7.15 o 
  -5   8   7        9.77       11.07      3.43 o 
  -4   8   7       17.25       16.44      3.33 o 
  -3   8   7        7.17       12.54      2.74 o 
  -2   8   7        9.56       10.79      2.56 o 
  -1   8   7        1.52        6.31      2.60 o 
   0   8   7       30.66       33.74      3.96 o 
   1   8   7        1.52        6.62      2.24 o 
   2   8   7        9.56        7.16      2.37 o 
   3   8   7        7.17       11.77      3.31 o 
   4   8   7       17.25       24.06      4.35 o 
   5   8   7        9.77        7.93      4.93 o 
  -4   9   7       39.48       42.18      4.70 o 
  -3   9   7        2.11        1.82      3.25 o 
  -2   9   7       31.05       35.64      4.59 o 
  -1   9   7       12.56       12.49      3.89 o 
   0   9   7       74.93       78.23      6.34 o 
   1   9   7       12.56       12.24      3.53 o 
   2   9   7       31.05       38.76      4.40 o 
   3   9   7        2.11        0.90      3.12 o 
   4   9   7       39.47       38.90      5.48 o 
  -2  10   7        0.84       -3.65      3.65 o 
  -1  10   7        4.20        6.71      6.23 o 
   0  10   7       43.89       45.09      5.61 o 
   1  10   7        4.20        1.97      5.74 o 
   2  10   7        0.83        2.66      4.90 o 
   0   0   8     1499.48     1453.37     21.50 o 
   1   0   8        0.05        0.90      0.69 o 
   2   0   8       19.65       15.65      1.06 o 
   3   0   8       60.78       67.86      2.12 o 
   4   0   8      199.74      185.73      3.87 o 
   5   0   8       58.85       58.64      2.92 o 
   6   0   8      143.63      155.32      5.48 o 
   7   0   8        0.01        2.24      2.69 o 
   8   0   8        4.93        1.79      4.34 o 
  -8   1   8        2.86        0.32      5.74 o 
  -7   1   8       51.05       54.39      4.84 o 
  -6   1   8      181.30      188.51      6.25 o 
  -5   1   8       10.94       10.49      1.80 o 
  -4   1   8       86.44       85.03      4.42 o 
  -3   1   8     2872.32     3079.14     26.57 o 
  -2   1   8      531.53      603.27      6.64 o 
  -1   1   8     1113.85     1119.28     16.33 o 
   0   1   8     2588.80     2627.45     21.72 o 
   1   1   8     1113.86     1179.18     11.15 o 
   2   1   8      531.55      588.15      7.32 o 
   3   1   8     2872.30     3078.92     25.23 o 
   4   1   8       86.42       81.15      2.90 o 
   5   1   8       10.94        9.83      1.56 o 
   6   1   8      181.30      183.57      5.68 o 
   7   1   8       51.05       58.03      5.31 o 
   8   1   8        2.86        0.11      6.91 o 
  -8   2   8       36.75       42.17      6.50 o 
  -7   2   8        5.59        6.12      2.90 o 
  -6   2   8      134.70      136.86      5.44 o 
  -5   2   8       83.35      100.50      4.53 o 
  -4   2   8      200.27      201.70      6.01 o 
  -3   2   8       83.94      108.34      3.46 o 
  -2   2   8      261.44      251.41      4.03 o 
  -1   2   8      202.38      227.09      3.35 o 
   0   2   8      745.22      680.70     12.92 o 
   1   2   8      202.40      223.13      3.32 o 
   2   2   8      261.44      247.73      5.36 o 
   3   2   8       83.93      100.45      3.05 o 
   4   2   8      200.26      195.91      4.04 o 
   5   2   8       83.34       95.21      5.14 o 
   6   2   8      134.69      138.23      5.47 o 
   7   2   8        5.59        6.11      2.75 o 
   8   2   8       36.75       37.44      7.56 o 
  -8   3   8       20.35       20.74      4.30 o 
  -7   3   8       33.90       43.69      6.37 o 
  -6   3   8       30.73       31.94      3.23 o 
  -5   3   8       37.85       33.60      2.94 o 
  -4   3   8       14.94       18.24      1.93 o 
  -3   3   8      552.15      614.19      8.77 o 
  -2   3   8       39.41       53.48      2.80 o 
  -1   3   8      309.12      319.57      4.32 o 
   0   3   8       11.00       15.42      1.09 o 
   1   3   8      309.14      322.78      4.49 o 
   2   3   8       39.40       51.49      2.75 o 
   3   3   8      552.13      602.44      7.98 o 
   4   3   8       14.94       19.15      2.18 o 
   5   3   8       37.85       37.79      3.31 o 
   6   3   8       30.73       25.25      4.10 o 
   7   3   8       33.90       40.28      4.40 o 
   8   3   8       20.35       16.87      5.22 o 
  -8   4   8       47.54       47.72      5.25 o 
  -7   4   8       46.10       48.57      4.60 o 
  -6   4   8       92.68      101.65      5.00 o 
  -5   4   8       11.04        7.63      1.92 o 
  -4   4   8      174.25      171.66      5.32 o 
  -3   4   8       92.08       97.67      4.08 o 
  -2   4   8      449.40      457.81      5.49 o 
  -1   4   8      137.36      122.06      2.71 o 
   0   4   8      315.57      342.82      4.61 o 
   1   4   8      137.33      129.35      2.73 o 
   2   4   8      449.43      458.79      6.26 o 
   3   4   8       92.08       96.39      6.80 o 
   4   4   8      174.24      160.67      5.19 o 
   5   4   8       11.04        5.94      2.77 o 
   6   4   8       92.68       97.84      7.02 o 
   7   4   8       46.09       49.68      6.54 o 
   8   4   8       47.55       52.61      8.86 o 
  -7   5   8       12.48        7.56      3.51 o 
  -6   5   8       39.92       47.81      5.52 o 
  -5   5   8       23.36       18.62      2.80 o 
  -4   5   8      144.21      150.18      5.42 o 
  -3   5   8      111.55      116.59      4.56 o 
  -2   5   8      760.90      737.24     11.10 o 
  -1   5   8      108.06      121.99      3.10 o 
   0   5   8      185.02      192.26      4.40 o 
   1   5   8      108.05      114.62      3.27 o 
   2   5   8      760.89      731.99      9.86 o 
   3   5   8      111.56      123.54      4.95 o 
   4   5   8      144.22      140.06      6.18 o 
   5   5   8       23.36       21.59      3.59 o 
   6   5   8       39.92       42.03      8.04 o 
   7   5   8       12.48       15.19      4.74 o 
  -7   6   8       28.57       28.33      4.70 o 
  -6   6   8       37.45       39.48      4.35 o 
  -5   6   8       53.16       57.16      4.31 o 
  -4   6   8       63.89       66.02      4.04 o 
  -3   6   8       71.40       77.00      3.76 o 
  -2   6   8      116.66      124.16      4.37 o 
  -1   6   8      190.53      195.42      4.18 o 
   0   6   8      192.97      201.82      5.31 o 
   1   6   8      190.51      195.81      4.31 o 
   2   6   8      116.66      128.13      5.23 o 
   3   6   8       71.40       79.82      4.41 o 
   4   6   8       63.89       65.73      5.37 o 
   5   6   8       53.16       51.59      6.03 o 
   6   6   8       37.45       38.89      6.11 o 
   7   6   8       28.57       32.47      9.21 o 
  -6   7   8        3.76        5.93      3.26 o 
  -5   7   8        8.72       10.87      2.98 o 
  -4   7   8        3.92        5.82      2.15 o 
  -3   7   8       13.44       10.42      2.11 o 
  -2   7   8       37.88       38.52      3.07 o 
  -1   7   8       15.86       14.05      2.37 o 
   0   7   8       83.22       78.43      4.03 o 
   1   7   8       15.85        8.57      2.09 o 
   2   7   8       37.88       39.77      3.19 o 
   3   7   8       13.44       11.17      2.64 o 
   4   7   8        3.91        4.29      2.84 o 
   5   7   8        8.72        7.62      3.99 o 
   6   7   8        3.76        3.27      4.09 o 
  -5   8   8       66.35       58.13      5.37 o 
  -4   8   8       15.90       14.44      3.05 o 
  -3   8   8       62.34       62.09      4.49 o 
  -2   8   8       40.51       42.63      3.69 o 
  -1   8   8      161.49      156.39      6.76 o 
   0   8   8        4.00        6.87      2.82 o 
   1   8   8      161.50      160.49      6.42 o 
   2   8   8       40.51       44.21      3.65 o 
   3   8   8       62.34       67.91      5.31 o 
   4   8   8       15.90       13.57      4.01 o 
   5   8   8       66.35       68.61      6.75 o 
  -4   9   8        6.76        5.21      3.18 o 
  -3   9   8        0.30       -2.77      2.77 o 
  -2   9   8       54.62       63.43      6.93 o 
  -1   9   8       49.95       42.17      5.21 o 
   0   9   8        2.44        4.56      3.43 o 
   1   9   8       49.95       40.22      4.64 o 
   2   9   8       54.62       45.75      4.71 o 
   3   9   8        0.30        1.20      3.24 o 
   4   9   8        6.76        9.00      4.14 o 
  -2  10   8        0.10       -2.80      3.70 o 
  -1  10   8       77.20       82.15      7.18 o 
   0  10   8        1.89       -2.51      3.58 o 
   1  10   8       77.20       69.75      8.48 o 
   2  10   8        0.10       -4.40      4.43 o 
   1   0   9     2140.74     1969.87     18.85 o 
   2   0   9       35.13       28.80      1.32 o 
   3   0   9      167.91      210.88      5.05 o 
   4   0   9        0.01        0.28      0.88 o 
   5   0   9      812.44      803.77     10.08 o 
   6   0   9        9.22        9.79      2.08 o 
   7   0   9       40.50       40.59      4.70 o 
   8   0   9        0.11        3.26      4.23 o 
  -8   1   9        4.34        6.36      4.72 o 
  -7   1   9       69.92       79.44      5.77 o 
  -6   1   9       25.13       23.09      3.25 o 
  -5   1   9      165.71      176.76      5.01 o 
  -4   1   9        2.52        1.77      1.04 o 
  -3   1   9      193.99      165.55      3.40 o 
  -2   1   9       43.02       39.98      2.49 o 
  -1   1   9      646.23      515.16      6.08 o 
   0   1   9      348.75      350.28      4.05 o 
   1   1   9      646.24      512.34      6.30 o 
   2   1   9       43.01       36.54      1.36 o 
   3   1   9      194.04      166.46      3.01 o 
   4   1   9        2.52        3.76      1.12 o 
   5   1   9      165.71      179.06      4.42 o 
   6   1   9       25.12       21.16      3.04 o 
   7   1   9       69.93       61.67      5.55 o 
   8   1   9        4.34        0.51      4.27 o 
  -8   2   9        9.08       10.31      3.88 o 
  -7   2   9       21.23       16.79      3.79 o 
  -6   2   9        4.07        1.71      2.00 o 
  -5   2   9      164.83      158.78      5.07 o 
  -4   2   9       18.50       19.53      2.73 o 
  -3   2   9       74.89       86.15      2.88 o 
  -2   2   9      365.55      327.64      4.77 o 
  -1   2   9       99.22       74.04      1.84 o 
   0   2   9      153.41      213.79      6.31 o 
   1   2   9       99.19       74.89      1.99 o 
   2   2   9      365.53      336.41      4.66 o 
   3   2   9       74.88       93.66      2.80 o 
   4   2   9       18.51       21.72      1.77 o 
   5   2   9      164.83      152.84      4.89 o 
   6   2   9        4.08        6.79      2.17 o 
   7   2   9       21.23       17.59      3.33 o 
   8   2   9        9.08        8.43      4.82 o 
  -8   3   9       17.44       16.11      4.78 o 
  -7   3   9       51.81       62.07      4.96 o 
  -6   3   9       48.54       53.72      3.75 o 
  -5   3   9      215.80      219.77      5.71 o 
  -4   3   9      149.76      161.94      4.83 o 
  -3   3   9      614.07      629.51     14.13 o 
  -2   3   9      520.99      536.54      7.06 o 
  -1   3   9     1139.37     1102.45      9.87 o 
   0   3   9      250.27      236.91      4.28 o 
   1   3   9     1139.39     1102.35     10.36 o 
   2   3   9      520.97      544.72      7.20 o 
   3   3   9      614.09      630.99     15.41 o 
   4   3   9      149.78      156.44      5.28 o 
   5   3   9      215.79      217.29      6.38 o 
   6   3   9       48.54       52.66      5.22 o 
   7   3   9       51.81       60.53      5.91 o 
   8   3   9       17.44       23.27      5.36 o 
  -8   4   9       30.63       38.02      5.04 o 
  -7   4   9       34.06       35.94      3.92 o 
  -6   4   9        3.52        3.15      2.01 o 
  -5   4   9       55.25       53.54      3.51 o 
  -4   4   9       25.70       28.52      2.49 o 
  -3   4   9      399.98      380.28      7.01 o 
  -2   4   9      117.88      110.27      3.05 o 
  -1   4   9      296.54      282.96      4.56 o 
   0   4   9      905.87      910.88      8.90 o 
   1   4   9      296.54      293.61      4.12 o 
   2   4   9      117.87      114.95      3.26 o 
   3   4   9      399.99      391.58      8.13 o 
   4   4   9       25.72       25.46      2.32 o 
   5   4   9       55.26       47.58      4.68 o 
   6   4   9        3.53        0.08      2.51 o 
   7   4   9       34.07       33.03      5.55 o 
   8   4   9       30.63       33.18      6.41 o 
  -7   5   9       13.69       15.57      3.93 o 
  -6   5   9       36.16       36.88      4.45 o 
  -5   5   9       40.91       39.60      3.54 o 
  -4   5   9      119.92      133.15      5.18 o 
  -3   5   9       47.29       51.99      3.20 o 
  -2   5   9      108.02      116.61      4.22 o 
  -1   5   9       46.80       46.31      2.30 o 
   0   5   9      181.72      171.14      3.47 o 
   1   5   9       46.79       50.68      2.38 o 
   2   5   9      108.02      117.46      4.47 o 
   3   5   9       47.30       44.10      3.10 o 
   4   5   9      119.92      127.20      6.25 o 
   5   5   9       40.90       40.43      6.70 o 
   6   5   9       36.17       34.94      5.38 o 
   7   5   9       13.69       16.05      4.71 o 
  -7   6   9       22.78       21.94      4.55 o 
  -6   6   9      106.63      103.98      7.11 o 
  -5   6   9        1.84       -0.36      2.22 o 
  -4   6   9      153.22      158.57      6.03 o 
  -3   6   9      253.74      244.73      5.74 o 
  -2   6   9      376.28      379.26      6.62 o 
  -1   6   9       25.17       30.92      2.67 o 
   0   6   9      417.50      436.66      6.65 o 
   1   6   9       25.18       25.45      2.05 o 
   2   6   9      376.28      360.71      7.67 o 
   3   6   9      253.74      258.22      8.01 o 
   4   6   9      153.21      150.37      7.99 o 
   5   6   9        1.84        4.30      3.14 o 
   6   6   9      106.63       98.59     10.07 o 
   7   6   9       22.78       10.20      4.65 o 
  -6   7   9       16.30        7.73      3.74 o 
  -5   7   9        1.23        0.26      2.28 o 
  -4   7   9       65.82       68.33      4.14 o 
  -3   7   9       25.22       23.33      2.90 o 
  -2   7   9      107.29      109.53      4.77 o 
  -1   7   9        5.78        3.72      1.99 o 
   0   7   9       28.79       33.24      2.90 o 
   1   7   9        5.78        4.13      2.39 o 
   2   7   9      107.29      119.56      6.48 o 
   3   7   9       25.22       24.38      3.06 o 
   4   7   9       65.82       60.70      5.65 o 
   5   7   9        1.23       -3.12      3.25 o 
   6   7   9       16.30       18.23      5.10 o 
  -5   8   9        6.50        7.91      3.01 o 
  -4   8   9       25.78       22.88      3.38 o 
  -3   8   9       14.66       18.84      3.10 o 
  -2   8   9        9.96        7.07      3.10 o 
  -1   8   9        4.53       10.90      2.90 o 
   0   8   9      125.70      129.64      6.60 o 
   1   8   9        4.53        7.17      2.40 o 
   2   8   9        9.96       10.80      2.49 o 
   3   8   9       14.66       12.10      3.25 o 
   4   8   9       25.78       25.17      4.55 o 
   5   8   9        6.50       10.04      3.92 o 
  -4   9   9       47.82       34.55      4.96 o 
  -3   9   9        8.25        3.01      4.38 o 
  -2   9   9       67.76       66.90      5.61 o 
  -1   9   9        1.65       -2.99      2.99 o 
   0   9   9       64.30       76.05      7.33 o 
   1   9   9        1.65        0.29      2.88 o 
   2   9   9       67.76       68.01      5.96 o 
   3   9   9        8.25        5.68      4.26 o 
   4   9   9       47.82       52.63      6.04 o 
  -2  10   9        6.37        4.46      4.05 o 
  -1  10   9        2.00       -1.35      3.76 o 
   0  10   9       68.51       60.67      6.22 o 
   1  10   9        2.00       11.90      5.42 o 
   2  10   9        6.37        4.45      5.06 o 
   0   0  10      881.86      903.49     11.49 o 
   1   0  10       28.92       33.37      2.21 o 
   2   0  10       24.54       23.08      1.23 o 
   3   0  10        0.78       -0.06      0.62 o 
   4   0  10       53.84       75.11      3.21 o 
   5   0  10       68.48       77.12      3.32 o 
   6   0  10       14.75       12.28      2.26 o 
   7   0  10        1.44       -2.29      2.96 o 
   8   0  10       39.14       50.03      7.42 o 
  -8   1  10        6.47       -0.92      4.79 o 
  -7   1  10       31.38       28.19      4.20 o 
  -6   1  10      204.89      211.49      8.17 o 
  -5   1  10        1.70        1.96      1.38 o 
  -4   1  10      271.26      272.19      5.32 o 
  -3   1  10      371.63      375.79      5.37 o 
  -2   1  10       64.26       70.26      2.50 o 
  -1   1  10       11.50       12.16      1.07 o 
   0   1  10     1819.07     1872.88     16.10 o 
   1   1  10       11.50       11.38      2.51 o 
   2   1  10       64.25       70.27      1.82 o 
   3   1  10      371.62      380.09      4.43 o 
   4   1  10      271.26      271.50      5.31 o 
   5   1  10        1.70        1.50      1.27 o 
   6   1  10      204.89      207.72      6.51 o 
   7   1  10       31.38       27.96      4.77 o 
   8   1  10        6.47        3.64      4.25 o 
  -8   2  10       32.89       31.12      5.22 o 
  -7   2  10        0.80        1.57      2.53 o 
  -6   2  10       57.71       56.62      5.33 o 
  -5   2  10       44.74       44.21      2.75 o 
  -4   2  10      184.78      187.32      4.62 o 
  -3   2  10        1.51        0.95      0.85 o 
  -2   2  10      258.41      252.01      4.09 o 
  -1   2  10       88.89       82.84      1.95 o 
   0   2  10      208.03      190.32      2.94 o 
   1   2  10       88.89       83.14      2.82 o 
   2   2  10      258.43      250.39      4.00 o 
   3   2  10        1.51        0.42      0.87 o 
   4   2  10      184.77      190.41      4.31 o 
   5   2  10       44.74       45.54      3.27 o 
   6   2  10       57.71       63.91      4.25 o 
   7   2  10        0.80       -1.29      2.75 o 
   8   2  10       32.90       29.62      6.96 o 
  -8   3  10       11.17        5.81      3.52 o 
  -7   3  10       44.99       54.34      5.36 o 
  -6   3  10       32.98       32.44      3.32 o 
  -5   3  10       61.67       60.13      4.53 o 
  -4   3  10      148.80      170.74      4.43 o 
  -3   3  10      413.89      412.29      7.20 o 
  -2   3  10       43.63       44.97      2.24 o 
  -1   3  10      159.66      164.85      2.71 o 
   0   3  10      200.39      171.19      3.03 o 
   1   3  10      159.68      170.40      3.02 o 
   2   3  10       43.67       44.46      1.70 o 
   3   3  10      413.88      402.92     11.52 o 
   4   3  10      148.77      169.48      5.67 o 
   5   3  10       61.68       57.94      4.22 o 
   6   3  10       32.98       31.46      4.19 o 
   7   3  10       44.99       47.13      5.38 o 
   8   3  10       11.17        7.92      4.57 o 
  -8   4  10       15.89        6.96      3.38 o 
  -7   4  10       14.98       15.21      3.12 o 
  -6   4  10       17.31       16.82      3.09 o 
  -5   4  10       51.09       55.25      3.50 o 
  -4   4  10       34.55       39.79      2.65 o 
  -3   4  10       23.22       31.66      2.51 o 
  -2   4  10       28.32       29.92      2.03 o 
  -1   4  10      102.24      105.57      2.96 o 
   0   4  10       63.47       58.05      2.18 o 
   1   4  10      102.25      107.02      2.71 o 
   2   4  10       28.32       33.67      1.85 o 
   3   4  10       23.22       26.76      2.21 o 
   4   4  10       34.56       44.03      3.16 o 
   5   4  10       51.09       50.57      4.13 o 
   6   4  10       17.30       14.89      3.55 o 
   7   4  10       14.98        9.46      5.70 o 
   8   4  10       15.89       11.67      5.09 o 
  -7   5  10       25.77       23.92      4.35 o 
  -6   5  10       20.64       20.20      3.76 o 
  -5   5  10        5.28        5.87      2.26 o 
  -4   5  10      133.28      128.75      5.33 o 
  -3   5  10      201.94      186.35      4.89 o 
  -2   5  10      466.25      461.86      7.78 o 
  -1   5  10       22.80       19.04      1.75 o 
   0   5  10       13.33        8.39      1.28 o 
   1   5  10       22.80       22.98      1.89 o 
   2   5  10      466.25      455.93      6.92 o 
   3   5  10      201.93      197.61      5.61 o 
   4   5  10      133.27      132.51      5.54 o 
   5   5  10        5.29        4.99      2.63 o 
   6   5  10       20.63       23.89      4.78 o 
   7   5  10       25.77       29.93      5.54 o 
  -7   6  10       14.16        8.52      3.67 o 
  -6   6  10       24.99       27.17      4.33 o 
  -5   6  10       13.02       15.72      3.28 o 
  -4   6  10       48.25       49.94      3.42 o 
  -3   6  10        1.28        4.39      1.77 o 
  -2   6  10       27.14       32.54      2.60 o 
  -1   6  10        7.12       12.63      1.76 o 
   0   6  10      142.48      151.30      4.96 o 
   1   6  10        7.11       11.23      1.69 o 
   2   6  10       27.14       29.30      2.89 o 
   3   6  10        1.28        3.33      1.83 o 
   4   6  10       48.26       58.89      8.34 o 
   5   6  10       13.03        9.46      3.33 o 
   6   6  10       24.99       30.58      5.53 o 
   7   6  10       14.15       20.98      7.56 o 
  -6   7  10        2.39        4.54      3.20 o 
  -5   7  10       33.44       35.39      4.91 o 
  -4   7  10       10.39       10.07      2.37 o 
  -3   7  10       81.90       72.23      3.99 o 
  -2   7  10      107.96      102.88      4.62 o 
  -1   7  10       77.61       70.16      3.99 o 
   0   7  10       37.03       31.12      3.57 o 
   1   7  10       77.60       82.57      4.53 o 
   2   7  10      107.96      109.93      4.99 o 
   3   7  10       81.91       83.73      4.90 o 
   4   7  10       10.38       10.68      3.26 o 
   5   7  10       33.44       24.29      5.18 o 
   6   7  10        2.39       -0.49      3.69 o 
  -5   8  10       34.11       32.62      4.56 o 
  -4   8  10       33.60       30.09      4.47 o 
  -3   8  10       38.26       46.52      4.13 o 
  -2   8  10       48.23       47.86      4.04 o 
  -1   8  10       78.77       84.93      5.65 o 
   0   8  10      137.87      142.36      8.21 o 
   1   8  10       78.77       79.06      4.80 o 
   2   8  10       48.23       54.63      4.52 o 
   3   8  10       38.26       46.07      4.47 o 
   4   8  10       33.60       34.09      4.97 o 
   5   8  10       34.11       28.83      5.60 o 
  -4   9  10        5.57        4.39      3.17 o 
  -3   9  10        6.21        5.31      3.26 o 
  -2   9  10       27.61       20.99      4.19 o 
  -1   9  10       51.54       45.99      5.37 o 
   0   9  10       13.69       13.11      3.81 o 
   1   9  10       51.54       54.31      7.38 o 
   2   9  10       27.61       25.50      4.39 o 
   3   9  10        6.20        7.93      3.73 o 
   4   9  10        5.57        6.69      3.86 o 
  -2  10  10        0.98       -3.67      3.67 o 
  -1  10  10       42.05       38.98      5.60 o 
   0  10  10        0.01        0.20      5.08 o 
   1  10  10       42.05       36.46      5.93 o 
   2  10  10        0.98       -4.27      4.69 o 
   1   0  11     5097.58     4914.97     44.70 o 
   2   0  11        7.60        9.40      0.91 o 
   3   0  11       99.13       60.15      2.36 o 
   4   0  11        0.68       -0.66      1.03 o 
   5   0  11     1027.06     1008.01     15.01 o 
   6   0  11        2.11       -0.88      1.73 o 
   7   0  11       49.12       42.09      4.85 o 
   8   0  11        5.48        3.54      4.52 o 
  -8   1  11        0.42        4.05      4.48 o 
  -7   1  11       42.86       44.96      5.49 o 
  -6   1  11       13.47       15.19      2.99 o 
  -5   1  11       40.45       40.59      4.05 o 
  -4   1  11       21.37       22.41      1.72 o 
  -3   1  11      268.44      238.80      3.85 o 
  -2   1  11       38.51       40.42      2.01 o 
  -1   1  11      211.90      164.30      4.55 o 
   0   1  11       17.72       34.69      1.39 o 
   1   1  11      211.91      171.78      3.68 o 
   2   1  11       38.51       50.17      1.78 o 
   3   1  11      268.44      235.72      3.33 o 
   4   1  11       21.36       24.28      1.87 o 
   5   1  11       40.45       46.34      3.12 o 
   6   1  11       13.46        7.53      2.47 o 
   7   1  11       42.86       50.22      5.95 o 
   8   1  11        0.42        1.90      4.36 o 
  -8   2  11       25.20       31.70      5.21 o 
  -7   2  11       34.62       30.80      4.65 o 
  -6   2  11        3.77        1.99      2.07 o 
  -5   2  11      260.96      252.47      5.80 o 
  -4   2  11       14.09       16.20      1.82 o 
  -3   2  11        8.43        8.55      1.63 o 
  -2   2  11      282.77      311.89      4.65 o 
  -1   2  11      279.40      239.80      3.18 o 
   0   2  11      488.07      532.33      5.78 o 
   1   2  11      279.42      236.66      3.59 o 
   2   2  11      282.77      318.86      4.08 o 
   3   2  11        8.44       10.58      1.42 o 
   4   2  11       14.09       12.32      1.60 o 
   5   2  11      260.95      250.36      6.44 o 
   6   2  11        3.77        3.77      2.24 o 
   7   2  11       34.62       34.33      4.28 o 
   8   2  11       25.20       30.80      5.87 o 
  -8   3  11        3.46        7.70      3.68 o 
  -7   3  11       46.63       50.91      4.70 o 
  -6   3  11       40.46       42.11      3.68 o 
  -5   3  11      100.96      106.55      4.75 o 
  -4   3  11       23.12       30.35      2.23 o 
  -3   3  11      238.81      249.51      5.16 o 
  -2   3  11       24.57       25.79      1.69 o 
  -1   3  11      296.17      286.06      4.06 o 
   0   3  11      264.31      246.03      3.77 o 
   1   3  11      296.14      293.66      3.95 o 
   2   3  11       24.56       24.68      1.27 o 
   3   3  11      238.83      254.09      6.28 o 
   4   3  11       23.12       31.48      2.50 o 
   5   3  11      100.95       96.34      4.95 o 
   6   3  11       40.46       42.82      7.43 o 
   7   3  11       46.63       47.34      6.07 o 
   8   3  11        3.46        2.57      4.22 o 
  -8   4  11       38.16       42.69      5.55 o 
  -7   4  11       59.47       58.96      5.12 o 
  -6   4  11        1.06        3.01      2.34 o 
  -5   4  11       51.41       45.51      3.55 o 
  -4   4  11       10.55        9.94      1.80 o 
  -3   4  11      300.28      298.68      5.83 o 
  -2   4  11      203.65      197.32      4.22 o 
  -1   4  11      168.96      171.14      3.53 o 
   0   4  11      354.06      374.97      4.99 o 
   1   4  11      168.96      175.88      3.39 o 
   2   4  11      203.65      209.79      5.53 o 
   3   4  11      300.28      292.40      5.38 o 
   4   4  11       10.55       11.41      1.91 o 
   5   4  11       51.41       49.90      4.20 o 
   6   4  11        1.06        1.59      2.66 o 
   7   4  11       59.47       66.25      7.40 o 
   8   4  11       38.15       52.62      6.98 o 
  -7   5  11       12.75       11.41      3.41 o 
  -6   5  11       46.46       46.67      4.90 o 
  -5   5  11       29.82       30.11      4.36 o 
  -4   5  11       73.05       78.58      4.34 o 
  -3   5  11        2.58        2.81      1.45 o 
  -2   5  11       80.60       78.48      3.41 o 
  -1   5  11       45.68       58.89      2.72 o 
   0   5  11      176.48      199.25      3.87 o 
   1   5  11       45.68       60.16      2.82 o 
   2   5  11       80.59       85.34      3.86 o 
   3   5  11        2.58        4.43      1.75 o 
   4   5  11       73.06       76.95      4.33 o 
   5   5  11       29.82       30.89      4.57 o 
   6   5  11       46.46       52.70      5.59 o 
   7   5  11       12.76       19.47      5.14 o 
  -7   6  11       21.78       25.66      4.32 o 
  -6   6  11       49.91       51.35      5.65 o 
  -5   6  11        1.83        4.72      2.67 o 
  -4   6  11       71.52       69.87      3.91 o 
  -3   6  11      165.22      165.89      6.13 o 
  -2   6  11      259.92      246.57      5.38 o 
  -1   6  11       31.61       31.72      2.18 o 
   0   6  11      109.48      104.81      3.75 o 
   1   6  11       31.61       33.71      2.58 o 
   2   6  11      259.92      259.52      6.49 o 
   3   6  11      165.23      169.55      6.17 o 
   4   6  11       71.52       71.69      5.05 o 
   5   6  11        1.83        1.71      2.80 o 
   6   6  11       49.91       55.74      6.70 o 
   7   6  11       21.78       23.69      5.60 o 
  -6   7  11       17.26       11.75      3.49 o 
  -5   7  11       12.35       15.46      4.56 o 
  -4   7  11       54.40       57.07      3.78 o 
  -3   7  11        7.42        9.09      2.13 o 
  -2   7  11       78.87       74.82      4.35 o 
  -1   7  11       24.35       30.00      3.42 o 
   0   7  11       46.55       44.71      3.25 o 
   1   7  11       24.35       27.44      3.09 o 
   2   7  11       78.87       77.73      4.29 o 
   3   7  11        7.42        8.96      2.39 o 
   4   7  11       54.39       58.61      5.65 o 
   5   7  11       12.35       13.03      4.39 o 
   6   7  11       17.26        9.29      5.02 o 
  -5   8  11        3.44        5.90      3.18 o 
  -4   8  11       29.23       36.91      3.76 o 
  -3   8  11       30.76       28.78      3.50 o 
  -2   8  11        7.64        5.72      2.46 o 
  -1   8  11        2.10        1.19      2.65 o 
   0   8  11      180.78      201.82      8.72 o 
   1   8  11        2.09        4.97      2.47 o 
   2   8  11        7.64        7.03      2.61 o 
   3   8  11       30.76       35.88      4.23 o 
   4   8  11       29.24       34.65      4.91 o 
   5   8  11        3.44        3.45      4.13 o 
  -4   9  11       19.38       16.83      3.87 o 
  -3   9  11        4.48        6.09      3.32 o 
  -2   9  11       41.52       46.54      5.08 o 
  -1   9  11        5.64        6.37      3.67 o 
   0   9  11       27.18       37.20      5.07 o 
   1   9  11        5.64        8.25      3.30 o 
   2   9  11       41.52       39.97      4.44 o 
   3   9  11        4.48        3.00      3.95 o 
   4   9  11       19.38       15.01      4.54 o 
  -1  10  11        3.99        6.22      4.11 o 
   0  10  11      120.16      111.00      9.50 o 
   1  10  11        3.99        2.16      4.04 o 
   0   0  12     1921.84     2117.24     27.57 o 
   1   0  12       18.02       19.85      1.28 o 
   2   0  12       19.44       16.11      1.10 o 
   3   0  12        6.05        3.34      0.79 o 
   4   0  12        0.19        0.00      0.99 o 
   5   0  12       57.47       51.01      3.63 o 
   6   0  12       18.69       11.16      2.50 o 
   7   0  12       13.30        6.31      3.69 o 
   8   0  12       22.49       17.03     11.63 o 
  -8   1  12       13.42       13.94      4.55 o 
  -7   1  12       23.32       25.32      4.20 o 
  -6   1  12      159.55      170.57      7.74 o 
  -5   1  12        0.34        1.72      1.47 o 
  -4   1  12      349.30      349.82      6.06 o 
  -3   1  12      454.42      417.58      6.80 o 
  -2   1  12       64.18       50.86      2.14 o 
  -1   1  12      330.31      325.72      4.50 o 
   0   1  12     1782.67     1725.93     16.20 o 
   1   1  12      330.33      335.66      4.36 o 
   2   1  12       64.18       52.44      1.98 o 
   3   1  12      454.41      418.70      6.10 o 
   4   1  12      349.30      340.49      6.66 o 
   5   1  12        0.34        1.76      1.29 o 
   6   1  12      159.55      164.88      6.34 o 
   7   1  12       23.32       19.82      3.89 o 
   8   1  12       13.42       23.62      5.27 o 
  -8   2  12       27.29       21.72      4.79 o 
  -7   2  12        4.54        3.08      2.83 o 
  -6   2  12       12.40       12.38      2.64 o 
  -5   2  12       44.40       36.23      3.00 o 
  -4   2  12       79.46       83.07      3.31 o 
  -3   2  12      252.76      221.12      4.73 o 
  -2   2  12      314.77      301.75      4.20 o 
  -1   2  12       46.42       49.25      1.86 o 
   0   2  12       27.66       37.89      1.67 o 
   1   2  12       46.42       50.45      1.83 o 
   2   2  12      314.77      301.43      3.71 o 
   3   2  12      252.75      223.88      4.39 o 
   4   2  12       79.46       88.28      3.37 o 
   5   2  12       44.40       36.30      3.09 o 
   6   2  12       12.40       12.00      2.77 o 
   7   2  12        4.54        1.04      2.62 o 
   8   2  12       27.29       18.61      5.28 o 
  -8   3  12       25.64       17.69      4.17 o 
  -7   3  12       34.46       43.83      5.42 o 
  -6   3  12      119.07      132.41      6.12 o 
  -5   3  12       30.58       26.22      2.84 o 
  -4   3  12      216.57      213.17      4.71 o 
  -3   3  12      312.91      298.54      8.67 o 
  -2   3  12      135.17      139.36      3.27 o 
  -1   3  12      115.16      118.95      2.99 o 
   0   3  12      269.39      273.13      4.53 o 
   1   3  12      115.17      121.64      2.30 o 
   2   3  12      135.18      134.04      2.51 o 
   3   3  12      312.91      309.58      7.53 o 
   4   3  12      216.56      202.59      5.24 o 
   5   3  12       30.58       30.64      3.01 o 
   6   3  12      119.07      120.66      7.64 o 
   7   3  12       34.46       29.10      4.67 o 
   8   3  12       25.64       30.28      6.07 o 
  -7   4  12        2.38        9.14      2.99 o 
  -6   4  12       22.37       21.46      3.17 o 
  -5   4  12       50.79       49.23      4.91 o 
  -4   4  12       41.60       42.94      2.65 o 
  -3   4  12        1.72        4.49      1.42 o 
  -2   4  12        0.30        2.70      1.19 o 
  -1   4  12       93.73       90.57      2.83 o 
   0   4  12        3.50        5.48      1.08 o 
   1   4  12       93.73      105.91      2.95 o 
   2   4  12        0.30        3.66      1.07 o 
   3   4  12        1.72        1.15      1.12 o 
   4   4  12       41.61       34.08      2.71 o 
   5   4  12       50.80       54.12      4.33 o 
   6   4  12       22.37       17.96      3.83 o 
   7   4  12        2.38        3.19      3.49 o 
  -7   5  12       38.19       41.04      4.79 o 
  -6   5  12       36.96       31.56      4.32 o 
  -5   5  12       42.02       36.16      3.40 o 
  -4   5  12      255.81      240.44      5.83 o 
  -3   5  12      261.89      251.67      7.16 o 
  -2   5  12      726.69      694.13     10.62 o 
  -1   5  12      161.75      169.69      4.94 o 
   0   5  12      159.64      184.95      4.00 o 
   1   5  12      161.73      161.49      4.25 o 
   2   5  12      726.70      705.77      9.32 o 
   3   5  12      261.89      274.96      6.02 o 
   4   5  12      255.79      245.40      6.59 o 
   5   5  12       42.03       41.44      4.72 o 
   6   5  12       36.96       38.04      5.00 o 
   7   5  12       38.19       40.79      6.24 o 
  -6   6  12       15.84       15.45      3.38 o 
  -5   6  12        0.54        1.99      2.20 o 
  -4   6  12       36.85       34.09      2.90 o 
  -3   6  12       41.81       40.48      3.20 o 
  -2   6  12       17.83       18.99      2.12 o 
  -1   6  12       31.90       27.17      2.40 o 
   0   6  12       96.67      102.72      3.75 o 
   1   6  12       31.89       34.81      2.65 o 
   2   6  12       17.83       21.02      2.66 o 
   3   6  12       41.80       39.49      3.34 o 
   4   6  12       36.86       31.46      3.27 o 
   5   6  12        0.55        0.14      2.68 o 
   6   6  12       15.84       13.83      4.72 o 
  -6   7  12        4.29        3.63      3.17 o 
  -5   7  12       76.42       77.66      5.70 o 
  -4   7  12        2.29        2.01      2.04 o 
  -3   7  12      127.56      125.52      5.08 o 
  -2   7  12       67.49       70.26      5.91 o 
  -1   7  12      200.21      191.30      6.03 o 
   0   7  12       30.05       29.27      3.75 o 
   1   7  12      200.21      202.34      6.39 o 
   2   7  12       67.49       71.23      4.81 o 
   3   7  12      127.55      119.16      5.80 o 
   4   7  12        2.29        0.85      2.98 o 
   5   7  12       76.41       79.04      7.63 o 
   6   7  12        4.28        2.43      3.84 o 
  -5   8  12        8.72        4.04      3.18 o 
  -4   8  12       14.78       17.55      3.22 o 
  -3   8  12       75.47       69.52      4.74 o 
  -2   8  12       15.71       16.75      2.88 o 
  -1   8  12       27.57       30.66      3.98 o 
   0   8  12      103.95      119.32      7.10 o 
   1   8  12       27.57       24.21      4.34 o 
   2   8  12       15.70       14.46      2.94 o 
   3   8  12       75.47       80.77      5.78 o 
   4   8  12       14.78       14.35      4.76 o 
   5   8  12        8.72        9.75      4.63 o 
  -4   9  12        0.03        0.36      3.60 o 
  -3   9  12       24.51       25.01      3.77 o 
  -2   9  12        0.89        2.68      3.16 o 
  -1   9  12       85.05       76.17      6.59 o 
   0   9  12        0.98        0.62      3.63 o 
   1   9  12       85.05       92.78      6.84 o 
   2   9  12        0.89       -3.17      3.17 o 
   3   9  12       24.51       19.85      4.29 o 
   4   9  12        0.03        2.44      4.19 o 
  -1  10  12       31.32       24.12      4.90 o 
   0  10  12        0.46        9.29      4.28 o 
   1  10  12       31.32       24.96      4.97 o 
   1   0  13     3576.39     3494.49     33.12 o 
   2   0  13       49.43       46.88      1.90 o 
   3   0  13       43.29       55.90      1.74 o 
   4   0  13        0.91        1.24      1.03 o 
   5   0  13     1099.95     1027.55     13.88 o 
   6   0  13        0.76        1.97      1.75 o 
   7   0  13      149.40      143.79      7.30 o 
   8   0  13        5.86        1.04      4.40 o 
  -8   1  13        4.06        6.45      4.09 o 
  -7   1  13       47.38       43.05      5.03 o 
  -6   1  13        5.02        2.89      2.29 o 
  -5   1  13        2.87        1.44      1.70 o 
  -4   1  13       65.85       60.79      2.93 o 
  -3   1  13      149.40      153.91      2.92 o 
  -2   1  13      476.11      468.84      6.16 o 
  -1   1  13       77.32       77.77      2.25 o 
   0   1  13      725.42      780.95      8.47 o 
   1   1  13       77.30       79.18      2.61 o 
   2   1  13      476.11      458.52      5.63 o 
   3   1  13      149.41      153.63      2.72 o 
   4   1  13       65.84       69.86      3.33 o 
   5   1  13        2.87        3.17      1.55 o 
   6   1  13        5.02        8.67      2.46 o 
   7   1  13       47.38       44.72      5.00 o 
   8   1  13        4.06        2.21      3.85 o 
  -8   2  13       21.59       27.19      4.54 o 
  -7   2  13       57.52       60.31      5.45 o 
  -6   2  13        0.38       -1.83      1.83 o 
  -5   2  13      292.76      290.85     10.15 o 
  -4   2  13       28.92       38.15      2.26 o 
  -3   2  13       83.98       80.89      2.64 o 
  -2   2  13      437.73      440.63      5.41 o 
  -1   2  13      752.17      700.73      7.43 o 
   0   2  13        0.58        2.37      0.74 o 
   1   2  13      752.21      691.32      7.69 o 
   2   2  13      437.73      436.71      5.37 o 
   3   2  13       83.99       79.43      3.19 o 
   4   2  13       28.91       35.69      2.34 o 
   5   2  13      292.76      301.22      7.31 o 
   6   2  13        0.38       -1.92      1.92 o 
   7   2  13       57.52       59.32      5.77 o 
   8   2  13       21.59       19.05      5.44 o 
  -8   3  13        0.85        6.98      3.28 o 
  -7   3  13       36.75       43.88      7.50 o 
  -6   3  13       78.51       73.98      4.71 o 
  -5   3  13       37.34       36.87      2.96 o 
  -4   3  13       49.31       54.73      2.86 o 
  -3   3  13      200.63      205.01      6.31 o 
  -2   3  13       10.95       12.29      1.35 o 
  -1   3  13      272.00      259.53      4.20 o 
   0   3  13      934.64      913.91      9.28 o 
   1   3  13      272.03      263.26      3.68 o 
   2   3  13       10.95       14.26      1.29 o 
   3   3  13      200.64      196.85      5.94 o 
   4   3  13       49.31       58.40      3.35 o 
   5   3  13       37.33       33.39      3.23 o 
   6   3  13       78.51       72.05      5.35 o 
   7   3  13       36.75       30.25      4.71 o 
   8   3  13        0.85       -4.54      4.54 o 
  -7   4  13       24.35       19.43      3.32 o 
  -6   4  13       11.29       15.30      2.87 o 
  -5   4  13       11.71       15.09      2.91 o 
  -4   4  13       32.33       35.90      2.51 o 
  -3   4  13      171.46      170.50      4.68 o 
  -2   4  13      358.72      349.85      5.69 o 
  -1   4  13       59.64       59.01      3.72 o 
   0   4  13       57.37       64.35      2.48 o 
   1   4  13       59.62       56.67      2.36 o 
   2   4  13      358.73      328.61      5.48 o 
   3   4  13      171.47      168.28      4.34 o 
   4   4  13       32.32       36.23      2.83 o 
   5   4  13       11.71       14.76      2.84 o 
   6   4  13       11.29       13.98      3.68 o 
   7   4  13       24.35       18.93      4.28 o 
  -7   5  13        7.81        9.65      3.21 o 
  -6   5  13       29.84       32.43      4.64 o 
  -5   5  13        1.70        1.71      2.05 o 
  -4   5  13       26.85       33.88      3.10 o 
  -3   5  13      108.01      108.46      4.47 o 
  -2   5  13       15.53       20.67      2.04 o 
  -1   5  13       30.44       34.02      2.24 o 
   0   5  13      103.77      114.57      4.00 o 
   1   5  13       30.45       31.52      2.26 o 
   2   5  13       15.52       19.31      1.98 o 
   3   5  13      108.02      117.50      4.63 o 
   4   5  13       26.85       34.68      3.35 o 
   5   5  13        1.70        1.28      2.50 o 
   6   5  13       29.84       28.84      4.97 o 
   7   5  13        7.81        5.12      4.24 o 
  -6   6  13       46.95       49.68      4.81 o 
  -5   6  13        4.22        3.60      2.35 o 
  -4   6  13      138.92      132.39      5.23 o 
  -3   6  13      144.74      132.74      4.92 o 
  -2   6  13      249.38      238.78      5.36 o 
  -1   6  13       41.88       47.19      2.95 o 
   0   6  13      117.89      120.03      4.35 o 
   1   6  13       41.86       46.06      3.05 o 
   2   6  13      249.38      243.14      8.80 o 
   3   6  13      144.74      143.78      5.98 o 
   4   6  13      138.93      134.39      6.14 o 
   5   6  13        4.22        3.80      3.05 o 
   6   6  13       46.95       41.48      6.11 o 
  -6   7  13        6.76       10.16      3.40 o 
  -5   7  13       38.88       35.74      4.22 o 
  -4   7  13        4.70        2.92      2.06 o 
  -3   7  13        4.25        4.78      2.02 o 
  -2   7  13        2.69        4.26      2.00 o 
  -1   7  13       63.71       71.42      4.16 o 
   0   7  13        8.55        6.74      2.12 o 
   1   7  13       63.71       71.15      5.17 o 
   2   7  13        2.69        1.06      2.21 o 
   3   7  13        4.25        6.15      2.45 o 
   4   7  13        4.70        3.96      3.13 o 
   5   7  13       38.88       42.06      6.12 o 
   6   7  13        6.76        7.39      4.40 o 
  -5   8  13        2.11       -2.45      2.83 o 
  -4   8  13       50.34       53.07      4.70 o 
  -3   8  13      125.13      124.13      6.14 o 
  -2   8  13       44.68       46.29      5.67 o 
  -1   8  13       31.24       31.94      3.58 o 
   0   8  13      127.65      124.51      8.36 o 
   1   8  13       31.24       32.13      4.04 o 
   2   8  13       44.68       45.11      4.05 o 
   3   8  13      125.13      119.23      7.61 o 
   4   8  13       50.34       51.00      5.71 o 
   5   8  13        2.11        0.83      3.91 o 
  -3   9  13        0.15        1.83      2.80 o 
  -2   9  13       23.02       30.52      4.45 o 
  -1   9  13        2.09        3.62      3.66 o 
   0   9  13        6.00        6.11      3.65 o 
   1   9  13        2.09        5.05      3.78 o 
   2   9  13       23.02       26.38      4.22 o 
   3   9  13        0.15        4.98      3.60 o 
  -1  10  13        8.31        3.86      4.10 o 
   0  10  13      112.39       98.00      7.62 o 
   1  10  13        8.31        0.72      3.85 o 
   0   0  14     8007.43     8652.83     92.57 o 
   1   0  14      107.34      107.56      3.43 o 
   2   0  14       76.16       81.76      4.43 o 
   3   0  14        0.22       -0.01      0.79 o 
   4   0  14       97.71       92.36      3.59 o 
   5   0  14       27.23       28.42      2.75 o 
   6   0  14       54.57       52.00      3.73 o 
   7   0  14        6.59        6.36      3.03 o 
   8   0  14       16.36       15.14      5.68 o 
  -8   1  14       20.76       27.54      4.73 o 
  -7   1  14       36.29       36.50      4.24 o 
  -6   1  14      125.16      133.03      6.31 o 
  -5   1  14       20.59       19.65      2.47 o 
  -4   1  14      285.58      281.70      5.39 o 
  -3   1  14      106.25      114.13      4.06 o 
  -2   1  14       77.00       64.26      2.44 o 
  -1   1  14       90.96       98.24      2.80 o 
   0   1  14       69.22       49.56      1.80 o 
   1   1  14       90.96       95.79      2.37 o 
   2   1  14       77.00       64.41      1.86 o 
   3   1  14      106.26      112.22      2.50 o 
   4   1  14      285.58      278.49      5.82 o 
   5   1  14       20.59       18.25      2.60 o 
   6   1  14      125.14      136.72      6.91 o 
   7   1  14       36.29       33.03      4.64 o 
   8   1  14       20.76       19.97      5.03 o 
  -8   2  14       12.15       10.45      3.81 o 
  -7   2  14       31.65       30.03      3.85 o 
  -6   2  14        1.02        1.21      1.90 o 
  -5   2  14       15.94       14.31      2.11 o 
  -4   2  14       32.51       33.47      2.36 o 
  -3   2  14      237.19      250.91      4.51 o 
  -2   2  14       78.52       79.91      2.36 o 
  -1   2  14      460.65      500.24      5.94 o 
   0   2  14      169.25      193.05      3.19 o 
   1   2  14      460.63      501.97      5.55 o 
   2   2  14       78.52       81.33      2.63 o 
   3   2  14      237.18      264.22      6.25 o 
   4   2  14       32.52       40.60      2.59 o 
   5   2  14       15.94       11.53      2.43 o 
   6   2  14        1.02       -0.22      2.43 o 
   7   2  14       31.65       32.36      4.88 o 
   8   2  14       12.15        8.80      4.81 o 
  -8   3  14       51.85       53.60      5.15 o 
  -7   3  14       62.64       62.86      5.22 o 
  -6   3  14      249.45      255.42      7.75 o 
  -5   3  14       52.32       51.90      3.27 o 
  -4   3  14      580.75      551.02     12.27 o 
  -3   3  14      456.75      450.72      6.62 o 
  -2   3  14     1008.28      985.21     10.55 o 
  -1   3  14      377.81      371.17      5.10 o 
   0   3  14     2554.30     2558.90     21.64 o 
   1   3  14      377.77      373.80      4.68 o 
   2   3  14     1008.28     1003.80     10.90 o 
   3   3  14      456.76      459.73      9.96 o 
   4   3  14      580.72      566.35      9.32 o 
   5   3  14       52.33       57.05      4.28 o 
   6   3  14      249.44      251.79      7.99 o 
   7   3  14       62.63       59.57      6.24 o 
   8   3  14       51.85       67.35      8.02 o 
  -7   4  14        4.61        5.60      2.66 o 
  -6   4  14       12.24        8.85      2.41 o 
  -5   4  14       54.57       53.69      3.58 o 
  -4   4  14       37.01       35.26      3.14 o 
  -3   4  14       55.19       49.20      2.79 o 
  -2   4  14       58.06       56.41      2.75 o 
  -1   4  14       29.91       29.45      2.01 o 
   0   4  14       94.88      101.71      3.33 o 
   1   4  14       29.91       31.69      1.81 o 
   2   4  14       58.05       54.23      2.65 o 
   3   4  14       55.19       54.67      3.07 o 
   4   4  14       37.02       37.58      3.00 o 
   5   4  14       54.57       51.35      4.69 o 
   6   4  14       12.23       10.92      3.48 o 
   7   4  14        4.60       -3.16      3.16 o 
  -7   5  14       53.10       62.97      7.48 o 
  -6   5  14       57.55       52.73      4.81 o 
  -5   5  14       24.74       34.22      3.53 o 
  -4   5  14      199.65      188.21      5.99 o 
  -3   5  14      234.69      240.16      5.36 o 
  -2   5  14      683.27      646.72      8.83 o 
  -1   5  14      211.49      211.96      5.11 o 
   0   5  14      133.18      130.52      3.73 o 
   1   5  14      211.49      208.50      4.63 o 
   2   5  14      683.29      641.10      9.39 o 
   3   5  14      234.69      240.02      8.39 o 
   4   5  14      199.64      177.83      6.54 o 
   5   5  14       24.73       30.84      4.80 o 
   6   5  14       57.55       53.98      5.66 o 
   7   5  14       53.10       64.27      7.60 o 
  -6   6  14       22.84       21.83      3.73 o 
  -5   6  14        3.78        3.68      2.44 o 
  -4   6  14       11.87       12.53      2.56 o 
  -3   6  14        4.18        7.67      1.95 o 
  -2   6  14        7.18        7.48      1.80 o 
  -1   6  14        8.06        6.61      1.85 o 
   0   6  14      132.25      130.85      4.58 o 
   1   6  14        8.06        7.11      1.89 o 
   2   6  14        7.18       11.45      2.44 o 
   3   6  14        4.17        5.72      2.24 o 
   4   6  14       11.87       18.56      2.87 o 
   5   6  14        3.78        3.84      3.01 o 
   6   6  14       22.84       22.72      5.05 o 
  -6   7  14        2.09        0.21      3.10 o 
  -5   7  14       77.01       82.40      6.50 o 
  -4   7  14        1.17        0.19      2.24 o 
  -3   7  14       50.59       52.99      3.59 o 
  -2   7  14       13.58       15.25      2.40 o 
  -1   7  14      198.85      197.72      9.07 o 
   0   7  14        0.02        2.07      1.82 o 
   1   7  14      198.86      215.23      7.03 o 
   2   7  14       13.57       14.05      2.85 o 
   3   7  14       50.58       52.49      4.54 o 
   4   7  14        1.17        1.09      2.82 o 
   5   7  14       77.01       85.60      7.12 o 
   6   7  14        2.09        5.08      4.07 o 
  -5   8  14        3.84        7.17      3.46 o 
  -4   8  14       21.29       25.39      3.92 o 
  -3   8  14       92.01       93.20      5.44 o 
  -2   8  14       11.09       13.05      2.92 o 
  -1   8  14       25.86       37.77      6.13 o 
   0   8  14      110.99      109.97      6.87 o 
   1   8  14       25.86       24.70      3.68 o 
   2   8  14       11.09       10.05      2.69 o 
   3   8  14       92.01       97.61      6.43 o 
   4   8  14       21.29       24.35      5.16 o 
   5   8  14        3.84        6.53      5.16 o 
  -3   9  14       50.94       52.33      4.69 o 
  -2   9  14        2.36        1.36      3.36 o 
  -1   9  14      146.46      140.61      9.41 o 
   0   9  14       14.92        6.85      3.83 o 
   1   9  14      146.46      148.16      8.42 o 
   2   9  14        2.36        0.46      3.18 o 
   3   9  14       50.94       36.68      7.08 o 
   0  10  14        1.47        5.88      4.09 o 
   1   0  15     3044.38     2889.25     25.03 o 
   2   0  15        2.34        0.51      0.93 o 
   3   0  15      679.49      643.59     10.89 o 
   4   0  15        7.81        3.92      1.52 o 
   5   0  15      592.49      564.12     12.01 o 
   6   0  15       24.80       21.56      2.73 o 
   7   0  15       66.24       66.85      5.88 o 
   8   0  15        5.04        5.24      4.83 o 
  -8   1  15        2.29        3.74      3.60 o 
  -7   1  15        5.14        6.37      2.93 o 
  -6   1  15      136.58      130.50      6.30 o 
  -5   1  15       65.91       59.70      3.64 o 
  -4   1  15       20.82       21.13      2.47 o 
  -3   1  15      143.80      130.29      3.69 o 
  -2   1  15       14.90       11.59      1.33 o 
  -1   1  15      210.60      230.21      5.05 o 
   0   1  15     3912.25     4092.68     34.07 o 
   1   1  15      210.59      226.53      4.02 o 
   2   1  15       14.90       10.07      0.95 o 
   3   1  15      143.81      134.88      3.20 o 
   4   1  15       20.82       18.01      2.06 o 
   5   1  15       65.91       65.99      3.71 o 
   6   1  15      136.59      110.10      7.48 o 
   7   1  15        5.14        5.74      3.25 o 
   8   1  15        2.29        2.70      4.12 o 
  -8   2  15       18.17       11.85      4.13 o 
  -7   2  15       59.84       55.93      4.80 o 
  -6   2  15        9.78        5.00      2.34 o 
  -5   2  15      286.41      275.79      5.93 o 
  -4   2  15       33.98       28.67      2.23 o 
  -3   2  15      310.21      296.29      7.95 o 
  -2   2  15      254.35      247.35      3.85 o 
  -1   2  15      535.01      498.19      7.19 o 
   0   2  15     1210.88     1300.97     11.56 o 
   1   2  15      535.06      504.90      5.94 o 
   2   2  15      254.39      248.26      4.14 o 
   3   2  15      310.23      301.97      5.86 o 
   4   2  15       33.97       30.10      2.41 o 
   5   2  15      286.42      268.61      9.54 o 
   6   2  15        9.78        3.30      2.72 o 
   7   2  15       59.85       58.14      6.04 o 
   8   2  15       18.18        9.51      4.79 o 
  -8   3  15        0.89        3.59      3.22 o 
  -7   3  15       28.53       27.46      3.88 o 
  -6   3  15      156.02      161.00      6.78 o 
  -5   3  15       22.29       22.61      2.45 o 
  -4   3  15      142.25      138.85      4.82 o 
  -3   3  15      117.47      118.90      4.46 o 
  -2   3  15       97.31      110.17      4.26 o 
  -1   3  15       41.42       45.04      2.27 o 
   0   3  15     2396.96     2402.81     20.61 o 
   1   3  15       41.42       50.32      2.35 o 
   2   3  15       97.31      108.85      3.12 o 
   3   3  15      117.47      127.87      4.18 o 
   4   3  15      142.25      138.14      5.60 o 
   5   3  15       22.29       26.89      3.29 o 
   6   3  15      156.03      161.02     10.35 o 
   7   3  15       28.52       19.55      5.02 o 
   8   3  15        0.89       -3.69      4.11 o 
  -7   4  15       32.88       33.54      3.95 o 
  -6   4  15       25.19       27.78      3.22 o 
  -5   4  15      101.84      107.66      4.78 o 
  -4   4  15       85.04       81.86      4.08 o 
  -3   4  15      210.17      209.49      5.01 o 
  -2   4  15      236.70      229.25      4.62 o 
  -1   4  15      197.59      201.18      4.37 o 
   0   4  15        1.97       -0.86      0.86 o 
   1   4  15      197.60      204.88      3.92 o 
   2   4  15      236.70      228.59      4.69 o 
   3   4  15      210.18      213.00      5.30 o 
   4   4  15       85.04       91.08      4.67 o 
   5   4  15      101.83      102.75      6.87 o 
   6   4  15       25.20       30.68      5.23 o 
   7   4  15       32.89       14.54      4.78 o 
  -7   5  15        2.03        3.77      3.22 o 
  -6   5  15        6.60        9.56      2.89 o 
  -5   5  15       21.73       20.15      2.93 o 
  -4   5  15       18.15       12.68      2.43 o 
  -3   5  15       50.92       48.22      3.03 o 
  -2   5  15      136.07      131.43      4.92 o 
  -1   5  15       32.67       38.00      2.39 o 
   0   5  15        5.23        4.97      1.36 o 
   1   5  15       32.66       35.80      2.84 o 
   2   5  15      136.07      141.85      4.68 o 
   3   5  15       50.92       49.04      3.44 o 
   4   5  15       18.14       18.99      2.70 o 
   5   5  15       21.73       18.73      3.02 o 
   6   5  15        6.60        6.05      3.41 o 
   7   5  15        2.03        6.16      5.07 o 
  -6   6  15       50.50       35.08      4.56 o 
  -5   6  15       10.71        8.38      2.69 o 
  -4   6  15      203.87      190.83      7.28 o 
  -3   6  15      182.43      180.27      5.59 o 
  -2   6  15      326.05      311.07      6.17 o 
  -1   6  15       64.06       64.00      3.42 o 
   0   6  15      195.61      198.06      4.95 o 
   1   6  15       64.06       61.81      3.54 o 
   2   6  15      326.02      314.44      7.19 o 
   3   6  15      182.43      198.02      6.91 o 
   4   6  15      203.90      199.25      7.39 o 
   5   6  15       10.70       17.46      3.85 o 
   6   6  15       50.50       43.95     10.20 o 
  -5   7  15       17.12       16.82      3.27 o 
  -4   7  15       14.15        8.83      2.67 o 
  -3   7  15       22.64       17.85      2.51 o 
  -2   7  15       62.88       55.29      3.62 o 
  -1   7  15       15.34       19.64      2.85 o 
   0   7  15       13.47        8.65      2.40 o 
   1   7  15       15.34       18.83      3.15 o 
   2   7  15       62.87       49.84      4.26 o 
   3   7  15       22.65       22.95      3.44 o 
   4   7  15       14.15        8.43      3.82 o 
   5   7  15       17.12       19.45      4.72 o 
  -5   8  15       15.30       12.09      3.69 o 
  -4   8  15       84.38       77.34      5.66 o 
  -3   8  15       53.33       55.33      4.42 o 
  -2   8  15      129.71      139.64      6.26 o 
  -1   8  15       59.90       64.20      4.58 o 
   0   8  15      129.91      135.72      7.61 o 
   1   8  15       59.90       54.14      4.71 o 
   2   8  15      129.71      128.74      6.96 o 
   3   8  15       53.33       52.35      4.86 o 
   4   8  15       84.38       79.52      7.64 o 
   5   8  15       15.30       13.75      7.27 o 
  -3   9  15        6.74       12.90      3.73 o 
  -2   9  15       30.44       30.30      4.62 o 
  -1   9  15        0.67        2.78      3.70 o 
   0   9  15        4.14        0.67      3.45 o 
   1   9  15        0.67        3.28      3.52 o 
   2   9  15       30.44       24.86      6.75 o 
   3   9  15        6.74        7.00      4.34 o 
   0   0  16      178.48      172.58      4.30 o 
   1   0  16        0.00       -0.76      0.76 o 
   2   0  16       32.14       29.84      1.80 o 
   3   0  16        0.78       -0.79      0.93 o 
   4   0  16       21.43       18.76      2.79 o 
   5   0  16        6.75        6.36      1.84 o 
   6   0  16        0.90        2.15      2.19 o 
   7   0  16        0.45        5.89      2.92 o 
   8   0  16       15.72       16.10      5.73 o 
  -8   1  16       44.46       39.84      5.45 o 
  -7   1  16        6.02        8.41      3.01 o 
  -6   1  16      573.14      558.25     11.38 o 
  -5   1  16       20.01       14.18      2.47 o 
  -4   1  16      787.96      762.25     11.09 o 
  -3   1  16       99.29      105.29      3.66 o 
  -2   1  16     1226.40     1226.23     12.12 o 
  -1   1  16      210.35      222.74      3.79 o 
   0   1  16     9357.49     9501.04     75.98 o 
   1   1  16      210.34      227.40      3.95 o 
   2   1  16     1226.42     1221.19     10.98 o 
   3   1  16       99.29      102.82      3.48 o 
   4   1  16      787.94      773.52     11.56 o 
   5   1  16       20.01       12.98      2.17 o 
   6   1  16      573.13      540.30     12.16 o 
   7   1  16        6.02        4.42      3.21 o 
   8   1  16       44.46       58.69      7.05 o 
  -8   2  16       10.03       14.29      3.87 o 
  -7   2  16       46.10       37.31      4.11 o 
  -6   2  16       18.73       15.10      2.95 o 
  -5   2  16       70.08       63.11      3.43 o 
  -4   2  16        0.63        0.19      1.23 o 
  -3   2  16      780.57      759.32     14.74 o 
  -2   2  16       80.80       82.57      2.44 o 
  -1   2  16     1914.38     2001.90     17.49 o 
   0   2  16       14.31       20.79      1.40 o 
   1   2  16     1914.37     1998.03     18.50 o 
   2   2  16       80.79       81.61      2.70 o 
   3   2  16      780.55      754.80     10.67 o 
   4   2  16        0.63       -0.30      1.33 o 
   5   2  16       70.07       61.03      4.48 o 
   6   2  16       18.72       13.33      4.91 o 
   7   2  16       46.09       47.25      5.43 o 
   8   2  16       10.03       11.07      5.09 o 
  -7   3  16       70.66       63.51      5.33 o 
  -6   3  16      107.99      121.44      5.92 o 
  -5   3  16       54.58       56.08      3.46 o 
  -4   3  16      233.28      238.61      5.38 o 
  -3   3  16      350.75      346.64      6.12 o 
  -2   3  16      422.49      388.17      7.25 o 
  -1   3  16      588.67      579.57      6.49 o 
   0   3  16      202.33      203.06      3.79 o 
   1   3  16      588.63      588.22      6.95 o 
   2   3  16      422.46      394.25      6.26 o 
   3   3  16      350.76      346.68      6.47 o 
   4   3  16      233.27      238.82      6.45 o 
   5   3  16       54.59       53.98      4.46 o 
   6   3  16      107.98      114.07      6.65 o 
   7   3  16       70.66       55.73      6.89 o 
  -7   4  16        8.21       10.10      3.35 o 
  -6   4  16        0.64       -0.68      2.13 o 
  -5   4  16       49.40       46.84      3.36 o 
  -4   4  16      110.29      104.29      6.21 o 
  -3   4  16      112.22      115.85      4.21 o 
  -2   4  16      339.54      337.09      5.76 o 
  -1   4  16       37.09       36.10      1.99 o 
   0   4  16       52.13       60.54      2.70 o 
   1   4  16       37.08       38.05      2.13 o 
   2   4  16      339.55      328.39      8.51 o 
   3   4  16      112.21      111.05      4.44 o 
   4   4  16      110.29       99.17      4.98 o 
   5   4  16       49.41       55.57      5.11 o 
   6   4  16        0.64        2.87      3.13 o 
   7   4  16        8.20       10.06      5.62 o 
  -7   5  16       72.43       68.30      6.37 o 
  -6   5  16       37.60       38.95      3.98 o 
  -5   5  16       75.49       86.65      4.85 o 
  -4   5  16       32.72       31.55      3.19 o 
  -3   5  16      378.15      379.35      7.35 o 
  -2   5  16       76.83       83.53      3.58 o 
  -1   5  16      405.01      404.94      6.48 o 
   0   5  16       79.64       85.22      3.31 o 
   1   5  16      405.03      390.27      6.68 o 
   2   5  16       76.80       80.92      3.79 o 
   3   5  16      378.14      372.99     11.06 o 
   4   5  16       32.73       36.99      3.73 o 
   5   5  16       75.49       82.56      5.47 o 
   6   5  16       37.60       39.00      5.75 o 
   7   5  16       72.43       75.41      9.55 o 
  -6   6  16       23.04       18.95      3.61 o 
  -5   6  16        6.12        3.40      2.46 o 
  -4   6  16        6.69       10.42      2.61 o 
  -3   6  16       13.82       14.29      2.30 o 
  -2   6  16        5.26        8.38      1.86 o 
  -1   6  16        6.51        6.89      1.85 o 
   0   6  16      198.07      208.97      5.20 o 
   1   6  16        6.51        9.95      2.00 o 
   2   6  16        5.26        3.32      1.87 o 
   3   6  16       13.81       20.50      3.05 o 
   4   6  16        6.69        7.08      2.64 o 
   5   6  16        6.12        3.66      3.69 o 
   6   6  16       23.04       25.40      7.71 o 
  -5   7  16       81.47       81.38      5.58 o 
  -4   7  16       17.61       11.12      3.33 o 
  -3   7  16      104.16      108.41      5.18 o 
  -2   7  16       37.77       34.23      3.05 o 
  -1   7  16      208.07      224.70      6.67 o 
   0   7  16        0.03        1.24      2.11 o 
   1   7  16      208.07      231.97      7.36 o 
   2   7  16       37.77       45.11      4.18 o 
   3   7  16      104.16      104.89      6.10 o 
   4   7  16       17.61       13.56      4.23 o 
   5   7  16       81.47       68.52      7.43 o 
  -4   8  16       33.51       21.44      3.90 o 
  -3   8  16       47.89       55.01      4.42 o 
  -2   8  16       17.63       16.42      3.10 o 
  -1   8  16       37.89       36.71      3.84 o 
   0   8  16       98.71       91.52      6.50 o 
   1   8  16       37.89       48.34      5.53 o 
   2   8  16       17.63       27.51      3.72 o 
   3   8  16       47.89       50.63      4.91 o 
   4   8  16       33.51       30.26      6.80 o 
  -3   9  16       43.98       51.28      5.48 o 
  -2   9  16        2.62        6.09      3.55 o 
  -1   9  16       98.54      113.91      7.77 o 
   0   9  16       15.32        8.08      3.95 o 
   1   9  16       98.54       96.20      7.14 o 
   2   9  16        2.62        1.13      3.29 o 
   3   9  16       43.98       46.86      6.75 o 
   1   0  17     1071.42     1274.74     13.51 o 
   2   0  17        0.41        0.63      0.92 o 
   3   0  17      477.80      428.21      6.40 o 
   4   0  17        8.35        4.37      1.73 o 
   5   0  17        2.16        0.54      1.78 o 
   6   0  17        1.74        1.08      2.35 o 
   7   0  17       11.61       22.22      4.87 o 
   8   0  17        1.07        3.27      4.02 o 
  -8   1  17        7.45        8.33      4.46 o 
  -7   1  17        7.19        4.37      2.95 o 
  -6   1  17       34.79       34.10      3.69 o 
  -5   1  17      170.91      159.51      6.95 o 
  -4   1  17        3.88        5.19      1.47 o 
  -3   1  17       69.63       68.53      3.28 o 
  -2   1  17      355.24      353.30      5.29 o 
  -1   1  17     1107.37     1191.51     11.62 o 
   0   1  17      189.27      221.09      3.95 o 
   1   1  17     1107.37     1193.71     12.77 o 
   2   1  17      355.24      324.55     10.64 o 
   3   1  17       69.63       68.98      4.01 o 
   4   1  17        3.88        6.32      1.62 o 
   5   1  17      170.91      155.84      5.45 o 
   6   1  17       34.79       30.63      3.92 o 
   7   1  17        7.20        1.13      3.04 o 
   8   1  17        7.45        5.66      5.24 o 
  -8   2  17        5.69        6.68      3.93 o 
  -7   2  17       50.70       48.11      4.65 o 
  -6   2  17       32.50       30.32      4.10 o 
  -5   2  17      322.88      331.20      6.58 o 
  -4   2  17       36.08       34.34      2.91 o 
  -3   2  17      522.66      521.41      7.47 o 
  -2   2  17      215.82      221.88      4.15 o 
  -1   2  17     1043.33      976.99      9.95 o 
   0   2  17      132.99      128.46      2.89 o 
   1   2  17     1043.32      979.67      9.88 o 
   2   2  17      215.80      217.91      6.16 o 
   3   2  17      522.68      531.56      8.14 o 
   4   2  17       36.08       39.98      2.81 o 
   5   2  17      322.87      328.94     10.50 o 
   6   2  17       32.50       31.92      4.38 o 
   7   2  17       50.71       46.93      5.02 o 
   8   2  17        5.69        6.94      4.79 o 
  -7   3  17        4.10        9.13      3.12 o 
  -6   3  17       31.77       33.73      3.56 o 
  -5   3  17      100.75       84.62      4.17 o 
  -4   3  17       39.77       34.09      2.87 o 
  -3   3  17       93.67       89.30      3.70 o 
  -2   3  17       33.70       35.58      2.48 o 
  -1   3  17      393.12      405.54      5.59 o 
   0   3  17      280.32      271.62      5.73 o 
   1   3  17      393.11      411.77      6.34 o 
   2   3  17       33.70       37.47      2.31 o 
   3   3  17       93.67       98.48      4.07 o 
   4   3  17       39.77       36.79      3.19 o 
   5   3  17      100.75       95.35      5.79 o 
   6   3  17       31.77       26.23      3.79 o 
   7   3  17        4.10        9.03      4.26 o 
  -7   4  17       72.60       69.67      5.72 o 
  -6   4  17       33.17       33.77      3.87 o 
  -5   4  17      264.02      250.28      7.57 o 
  -4   4  17      110.62      114.22      4.66 o 
  -3   4  17      612.55      595.16      9.38 o 
  -2   4  17      198.00      194.53      4.45 o 
  -1   4  17     1015.74      983.26      9.89 o 
   0   4  17      236.53      224.98      4.30 o 
   1   4  17     1015.77      982.79     11.36 o 
   2   4  17      197.97      205.84      4.62 o 
   3   4  17      612.57      609.26     11.61 o 
   4   4  17      110.63      118.89      8.09 o 
   5   4  17      264.01      241.36      8.36 o 
   6   4  17       33.17       22.94      4.70 o 
   7   4  17       72.61       68.91      7.66 o 
  -7   5  17        0.44       11.71      3.36 o 
  -6   5  17        0.60        2.75      2.64 o 
  -5   5  17       26.63       24.99      3.12 o 
  -4   5  17        0.19       -0.91      1.76 o 
  -3   5  17       70.17       85.83      4.54 o 
  -2   5  17       73.53       69.52      3.34 o 
  -1   5  17      100.27      103.96      3.82 o 
   0   5  17       10.41       16.28      1.87 o 
   1   5  17      100.26       96.26      4.99 o 
   2   5  17       73.53       66.03      3.55 o 
   3   5  17       70.17       75.85      4.31 o 
   4   5  17        0.19        0.45      2.12 o 
   5   5  17       26.63       25.83      3.55 o 
   6   5  17        0.60        0.85      3.59 o 
   7   5  17        0.44        6.42      4.21 o 
  -6   6  17       47.62       55.99      4.90 o 
  -5   6  17       42.78       42.66      3.87 o 
  -4   6  17       33.32       30.16      3.32 o 
  -3   6  17      202.35      202.09      6.84 o 
  -2   6  17       78.90       83.57      3.90 o 
  -1   6  17      197.06      203.76      5.45 o 
   0   6  17      125.45      138.08      4.91 o 
   1   6  17      197.06      203.96      5.43 o 
   2   6  17       78.92       85.36      4.65 o 
   3   6  17      202.36      207.80      7.29 o 
   4   6  17       33.32       37.74      3.96 o 
   5   6  17       42.78       39.14      5.66 o 
   6   6  17       47.63       49.27      6.64 o 
  -5   7  17        8.62       10.34      3.36 o 
  -4   7  17        9.49        6.06      2.63 o 
  -3   7  17       15.16       19.73      3.02 o 
  -2   7  17       23.32       20.00      2.68 o 
  -1   7  17       14.95       16.86      2.74 o 
   0   7  17      156.19      141.36      6.03 o 
   1   7  17       14.95       18.03      3.08 o 
   2   7  17       23.32       20.72      3.26 o 
   3   7  17       15.17       14.35      3.13 o 
   4   7  17        9.49        7.00      3.23 o 
   5   7  17        8.62        9.53      4.46 o 
  -4   8  17      130.01      124.64      7.03 o 
  -3   8  17        1.74        5.47      3.41 o 
  -2   8  17      211.49      217.34      7.68 o 
  -1   8  17       54.02       52.10      4.39 o 
   0   8  17      301.70      304.80     11.26 o 
   1   8  17       54.02       49.43      5.13 o 
   2   8  17      211.49      213.09     11.29 o 
   3   8  17        1.74        1.01      2.89 o 
   4   8  17      130.01      136.98     10.20 o 
  -3   9  17        9.78        0.94      3.85 o 
  -2   9  17       15.00       14.05      4.00 o 
  -1   9  17        0.68        1.55      3.68 o 
   0   9  17        4.09        1.79      3.70 o 
   1   9  17        0.68        7.58      3.83 o 
   2   9  17       15.00       16.36      3.89 o 
   3   9  17        9.79       11.67      4.62 o 
   0   0  18     1113.66     1110.57     15.23 o 
   1   0  18        0.13       -0.84      0.86 o 
   2   0  18        0.82        0.68      0.98 o 
   3   0  18        2.15        4.47      1.14 o 
   4   0  18       15.14       11.03      2.12 o 
   5   0  18        0.09       -0.81      1.74 o 
   6   0  18       34.70       32.87      3.87 o 
   7   0  18        0.05       -0.88      3.46 o 
   8   0  18       13.88       15.58      5.00 o 
  -8   1  18       93.94      104.32      9.51 o 
  -7   1  18        5.33        3.53      2.89 o 
  -6   1  18      365.65      337.18      8.83 o 
  -5   1  18       73.03       62.70      4.30 o 
  -4   1  18      968.39      908.89     10.94 o 
  -3   1  18       15.68       13.15      1.77 o 
  -2   1  18     1128.99     1147.61     12.31 o 
  -1   1  18      163.79      174.84      3.49 o 
   0   1  18     2741.39     2882.73     23.89 o 
   1   1  18      163.80      179.49      3.79 o 
   2   1  18     1128.99     1139.78     12.92 o 
   3   1  18       15.69       18.16      2.62 o 
   4   1  18      968.38      908.41     12.45 o 
   5   1  18       73.02       67.51      3.98 o 
   6   1  18      365.66      330.79     11.95 o 
   7   1  18        5.33        8.55      3.53 o 
   8   1  18       93.93      109.21     11.33 o 
  -8   2  18        9.17        3.42      6.19 o 
  -7   2  18       10.09       14.64      4.37 o 
  -6   2  18        3.22        1.04      2.26 o 
  -5   2  18      122.14      121.88      5.43 o 
  -4   2  18       21.57       15.66      2.01 o 
  -3   2  18      746.70      737.53      9.38 o 
  -2   2  18       46.03       40.91      2.44 o 
  -1   2  18      481.46      511.93      6.34 o 
   0   2  18      205.25      221.00      3.94 o 
   1   2  18      481.47      518.42      6.43 o 
   2   2  18       46.03       47.72      2.42 o 
   3   2  18      746.69      727.37     10.13 o 
   4   2  18       21.57       19.30      2.50 o 
   5   2  18      122.15      113.76      6.18 o 
   6   2  18        3.22       -1.15      2.64 o 
   7   2  18       10.08       12.35      3.56 o 
  -7   3  18       56.03       54.74      5.00 o 
  -6   3  18      111.50      120.11      8.10 o 
  -5   3  18      115.72      113.63      5.76 o 
  -4   3  18      407.88      402.79      7.22 o 
  -3   3  18      375.69      374.06      6.48 o 
  -2   3  18     1231.66     1221.18     13.55 o 
  -1   3  18      904.48      858.74     10.29 o 
   0   3  18      952.28      925.90      9.92 o 
   1   3  18      904.55      877.14     11.34 o 
   2   3  18     1231.65     1213.60     13.96 o 
   3   3  18      375.69      372.20      7.52 o 
   4   3  18      407.86      413.56      9.02 o 
   5   3  18      115.71      116.68      8.10 o 
   6   3  18      111.49      134.36      7.34 o 
   7   3  18       56.04       63.06      7.23 o 
  -7   4  18        3.40        3.97      3.35 o 
  -6   4  18        1.99        0.32      2.35 o 
  -5   4  18       29.01       31.70      3.01 o 
  -4   4  18       30.77       28.71      2.66 o 
  -3   4  18       82.41       81.16      4.00 o 
  -2   4  18       29.87       27.40      2.29 o 
  -1   4  18       12.92       17.95      1.65 o 
   0   4  18        2.39        2.24      1.06 o 
   1   4  18       12.92       18.84      1.77 o 
   2   4  18       29.87       29.39      3.02 o 
   3   4  18       82.41       78.25      4.33 o 
   4   4  18       30.77       24.96      3.38 o 
   5   4  18       29.01       27.84      3.59 o 
   6   4  18        1.99        4.63      3.05 o 
   7   4  18        3.40       10.51      4.53 o 
  -6   5  18        5.33        8.06      3.02 o 
  -5   5  18      230.25      224.15      7.62 o 
  -4   5  18        5.38        5.18      2.11 o 
  -3   5  18      502.65      484.96      8.78 o 
  -2   5  18        2.66        1.76      1.49 o 
  -1   5  18      795.76      750.26      9.21 o 
   0   5  18       18.38       24.24      2.14 o 
   1   5  18      795.71      745.33     10.06 o 
   2   5  18        2.65        1.69      1.58 o 
   3   5  18      502.65      479.04      9.44 o 
   4   5  18        5.39        7.51      2.57 o 
   5   5  18      230.27      228.38      8.81 o 
   6   5  18        5.32        9.10      4.21 o 
  -6   6  18        3.71        2.23      2.88 o 
  -5   6  18       19.25       17.43      3.04 o 
  -4   6  18        4.34        4.47      2.24 o 
  -3   6  18       86.91       91.37      4.89 o 
  -2   6  18       53.48       53.56      3.28 o 
  -1   6  18       10.00       14.90      2.18 o 
   0   6  18       80.36       84.78      3.77 o 
   1   6  18       10.00       19.83      2.46 o 
   2   6  18       53.48       49.91      3.70 o 
   3   6  18       86.91       82.13      5.31 o 
   4   6  18        4.34        4.85      2.47 o 
   5   6  18       19.25       19.97      4.79 o 
   6   6  18        3.71        8.37      4.53 o 
  -5   7  18       68.63       62.21      4.79 o 
  -4   7  18        7.91        6.42      2.70 o 
  -3   7  18      174.23      156.13      6.65 o 
  -2   7  18       22.79       27.08      3.05 o 
  -1   7  18      149.86      142.25      5.86 o 
   0   7  18        2.85        4.97      2.31 o 
   1   7  18      149.85      148.83      7.04 o 
   2   7  18       22.79       28.91      3.72 o 
   3   7  18      174.24      163.45      9.21 o 
   4   7  18        7.92       11.12      3.22 o 
   5   7  18       68.64       59.41      8.50 o 
  -4   8  18        4.51        9.23      3.33 o 
  -3   8  18        6.49        4.20      2.91 o 
  -2   8  18        3.78       12.84      3.00 o 
  -1   8  18        1.79       -0.09      2.59 o 
   0   8  18       33.57       38.03      4.77 o 
   1   8  18        1.79        4.64      3.15 o 
   2   8  18        3.78        9.92      3.23 o 
   3   8  18        6.49        5.05      3.16 o 
   4   8  18        4.51        8.54      4.27 o 
  -2   9  18        3.70       -3.51      3.51 o 
  -1   9  18       46.72       52.62      5.96 o 
   0   9  18        5.88        4.09      3.66 o 
   1   9  18       46.72       46.89      5.57 o 
   2   9  18        3.70        5.09      3.60 o 
   1   0  19     1785.16     1742.92     17.75 o 
   2   0  19        0.43       -0.02      0.93 o 
   3   0  19        0.98        1.88      1.13 o 
   4   0  19        9.66       10.42      2.18 o 
   5   0  19      148.18      149.10      6.30 o 
   6   0  19        1.27        2.72      2.51 o 
   7   0  19       40.60       32.23      5.65 o 
   8   0  19        0.12        1.20      4.31 o 
  -8   1  19       16.14        4.86      4.59 o 
  -7   1  19        1.57        4.30      3.18 o 
  -6   1  19       24.29       18.52      3.19 o 
  -5   1  19      121.52      114.32      5.76 o 
  -4   1  19       12.34        9.13      1.77 o 
  -3   1  19        5.29        4.09      1.31 o 
  -2   1  19      194.31      194.36      4.20 o 
  -1   1  19      333.15      349.19      5.21 o 
   0   1  19      124.48      176.17      3.24 o 
   1   1  19      333.16      350.73      5.67 o 
   2   1  19      194.32      188.25      3.58 o 
   3   1  19        5.29        2.53      1.67 o 
   4   1  19       12.34       16.65      3.57 o 
   5   1  19      121.52      124.68      5.53 o 
   6   1  19       24.29       21.81      3.55 o 
   7   1  19        1.57        0.51      3.20 o 
   8   1  19       16.14       11.27      5.90 o 
  -7   2  19       98.75      102.46      6.41 o 
  -6   2  19       44.94       49.90      5.31 o 
  -5   2  19      200.86      197.04      7.22 o 
  -4   2  19      229.03      204.61      5.19 o 
  -3   2  19      379.42      369.30      6.27 o 
  -2   2  19      206.97      204.77      4.50 o 
  -1   2  19      720.79      703.71      8.00 o 
   0   2  19      185.42      190.38      4.21 o 
   1   2  19      720.77      715.71      8.12 o 
   2   2  19      206.93      190.14      4.75 o 
   3   2  19      379.44      370.71      6.47 o 
   4   2  19      229.06      227.70      6.46 o 
   5   2  19      200.85      203.97      7.76 o 
   6   2  19       44.93       46.30      5.10 o 
   7   2  19       98.74       93.60      6.77 o 
  -7   3  19       12.36       12.70      3.35 o 
  -6   3  19        5.25        6.63      2.82 o 
  -5   3  19        7.44        7.43      2.05 o 
  -4   3  19        1.47        7.19      1.79 o 
  -3   3  19       31.52       33.96      2.47 o 
  -2   3  19       69.43       69.31      3.13 o 
  -1   3  19      114.49      110.60      3.27 o 
   0   3  19      153.71      156.58      3.24 o 
   1   3  19      114.48      119.68      3.60 o 
   2   3  19       69.43       80.10      3.26 o 
   3   3  19       31.52       34.12      2.83 o 
   4   3  19        1.47        4.68      1.98 o 
   5   3  19        7.44        8.92      2.68 o 
   6   3  19        5.25        4.25      2.79 o 
   7   3  19       12.36       17.53      4.83 o 
  -7   4  19      136.08      136.22      7.79 o 
  -6   4  19       52.72       48.23      4.27 o 
  -5   4  19      231.77      236.70      7.06 o 
  -4   4  19       50.05       57.54      4.14 o 
  -3   4  19      453.76      458.20      8.16 o 
  -2   4  19      146.40      148.65      5.11 o 
  -1   4  19      695.60      714.95      8.09 o 
   0   4  19      263.04      264.88      4.45 o 
   1   4  19      695.58      704.05      8.86 o 
   2   4  19      146.40      144.95      4.45 o 
   3   4  19      453.76      447.67      8.23 o 
   4   4  19       50.06       63.19      4.75 o 
   5   4  19      231.77      232.72      8.63 o 
   6   4  19       52.72       57.60      5.79 o 
   7   4  19      136.08      156.63     11.24 o 
  -6   5  19       13.54       12.63      3.18 o 
  -5   5  19        7.20       14.29      2.78 o 
  -4   5  19       10.81       11.93      2.46 o 
  -3   5  19       54.66       52.42      3.56 o 
  -2   5  19      227.72      227.44      5.39 o 
  -1   5  19       70.32       76.05      3.27 o 
   0   5  19       53.76       60.56      3.06 o 
   1   5  19       70.32       83.83      3.75 o 
   2   5  19      227.72      217.96      5.66 o 
   3   5  19       54.66       52.47      3.77 o 
   4   5  19       10.80        9.60      2.76 o 
   5   5  19        7.20       11.69      3.11 o 
   6   5  19       13.54       14.66      4.60 o 
  -6   6  19       19.13       17.20      3.53 o 
  -5   6  19      110.88      109.69      5.74 o 
  -4   6  19       62.00       61.35      4.86 o 
  -3   6  19      121.93      118.22      5.31 o 
  -2   6  19       78.75       83.45      4.63 o 
  -1   6  19      315.42      321.64      7.53 o 
   0   6  19      101.21      112.67      4.58 o 
   1   6  19      315.42      316.13      6.94 o 
   2   6  19       78.76       81.16      4.62 o 
   3   6  19      121.94      123.58      6.50 o 
   4   6  19       61.98       53.82      5.02 o 
   5   6  19      110.88      110.25      8.90 o 
   6   6  19       19.14       24.64      6.92 o 
  -5   7  19       25.79       27.90      3.81 o 
  -4   7  19        2.75        4.66      2.70 o 
  -3   7  19        0.97        4.36      2.67 o 
  -2   7  19        5.86        7.80      2.39 o 
  -1   7  19       44.59       47.40      3.77 o 
   0   7  19       93.74       98.56      5.23 o 
   1   7  19       44.59       47.80      4.51 o 
   2   7  19        5.86        7.25      2.67 o 
   3   7  19        0.97        5.69      2.87 o 
   4   7  19        2.75        3.68      2.95 o 
   5   7  19       25.79       18.79      5.09 o 
  -4   8  19      133.60      123.35      7.17 o 
  -3   8  19       12.17        6.15      3.09 o 
  -2   8  19      220.98      222.39      8.71 o 
  -1   8  19        2.17        1.48      2.70 o 
   0   8  19      342.59      328.22     11.52 o 
   1   8  19        2.17       -0.16      3.06 o 
   2   8  19      220.98      218.80     10.22 o 
   3   8  19       12.17       10.66      3.42 o 
   4   8  19      133.60      124.13      9.58 o 
  -2   9  19        7.07        4.69      4.50 o 
  -1   9  19        1.63       -3.45      3.45 o 
   0   9  19        0.16       -1.37      3.44 o 
   1   9  19        1.63        0.77      3.60 o 
   2   9  19        7.07        5.69      3.73 o 
   0   0  20      820.71      865.27     12.97 o 
   1   0  20        9.93       18.00      1.79 o 
   2   0  20       35.01       38.27      2.16 o 
   3   0  20       54.59       59.86      2.91 o 
   4   0  20        9.74       13.22      3.00 o 
   5   0  20        0.76        1.53      2.04 o 
   6   0  20       49.30       38.37      4.31 o 
   7   0  20        0.52        3.80      3.88 o 
  -7   1  20        0.58        0.13      2.85 o 
  -6   1  20      106.33      119.72      7.94 o 
  -5   1  20        1.69        1.64      2.08 o 
  -4   1  20     1699.91     1671.96     22.57 o 
  -3   1  20       31.33       31.93      2.23 o 
  -2   1  20     4858.16     4714.14     40.12 o 
  -1   1  20       20.86       22.83      1.65 o 
   0   1  20      782.35      765.41      8.31 o 
   1   1  20       20.86       21.36      1.77 o 
   2   1  20     4858.16     4699.57     42.44 o 
   3   1  20       31.34       35.52      2.94 o 
   4   1  20     1699.92     1688.67     19.67 o 
   5   1  20        1.69        0.70      1.92 o 
   6   1  20      106.33      120.67      6.97 o 
   7   1  20        0.58       -1.80      3.41 o 
  -7   2  20        5.38        4.63      3.08 o 
  -6   2  20        4.03        4.41      2.51 o 
  -5   2  20       70.23       69.89      4.79 o 
  -4   2  20        9.45        8.99      1.82 o 
  -3   2  20      113.23      125.12      4.27 o 
  -2   2  20      145.29      141.07      4.04 o 
  -1   2  20      110.99      126.55      3.90 o 
   0   2  20       22.74       27.61      2.03 o 
   1   2  20      110.99      127.34      3.18 o 
   2   2  20      145.29      134.54      4.06 o 
   3   2  20      113.23      118.34      4.27 o 
   4   2  20        9.45        8.08      2.14 o 
   5   2  20       70.23       68.00      5.05 o 
   6   2  20        4.02        5.97      3.12 o 
   7   2  20        5.38        7.92      3.52 o 
  -7   3  20       12.76       14.82      3.57 o 
  -6   3  20       78.75       75.42      5.46 o 
  -5   3  20      132.68      134.15      5.28 o 
  -4   3  20      199.48      195.19      5.50 o 
  -3   3  20      159.37      157.54      4.63 o 
  -2   3  20       93.56      100.39      5.14 o 
  -1   3  20      403.72      392.02      5.75 o 
   0   3  20      554.68      531.72      6.44 o 
   1   3  20      403.71      393.46      6.20 o 
   2   3  20       93.58       92.84      3.58 o 
   3   3  20      159.35      159.21      5.11 o 
   4   3  20      199.49      189.55      6.87 o 
   5   3  20      132.68      137.62      7.10 o 
   6   3  20       78.75       71.15      6.50 o 
   7   3  20       12.76       16.05      4.90 o 
  -7   4  20        3.74        9.28      3.44 o 
  -6   4  20        5.13       13.89      3.07 o 
  -5   4  20       61.97       58.37      3.84 o 
  -4   4  20      239.59      233.67      6.12 o 
  -3   4  20       11.70       14.50      2.31 o 
  -2   4  20      433.04      416.80      7.47 o 
  -1   4  20      123.30      136.06      3.99 o 
   0   4  20        5.48       10.80      1.44 o 
   1   4  20      123.30      130.97      4.51 o 
   2   4  20      433.06      404.37      7.01 o 
   3   4  20       11.70       13.67      2.14 o 
   4   4  20      239.58      241.32      7.16 o 
   5   4  20       61.98       60.13      5.03 o 
   6   4  20        5.13       10.97      3.76 o 
   7   4  20        3.74        7.36      4.33 o 
  -6   5  20        0.68       -0.33      2.66 o 
  -5   5  20      226.21      231.00      7.89 o 
  -4   5  20        0.26        0.85      1.94 o 
  -3   5  20      221.85      221.40      6.45 o 
  -2   5  20        3.91        8.08      1.96 o 
  -1   5  20      543.66      520.77      8.97 o 
   0   5  20       80.10       87.13      3.70 o 
   1   5  20      543.65      538.83      8.42 o 
   2   5  20        3.91        2.29      1.81 o 
   3   5  20      221.86      222.60      6.84 o 
   4   5  20        0.26        0.31      2.33 o 
   5   5  20      226.21      242.18     10.52 o 
   6   5  20        0.68        3.86      3.84 o 
  -6   6  20        2.83        5.84      3.08 o 
  -5   6  20       10.66        8.83      2.86 o 
  -4   6  20       15.68       12.59      2.73 o 
  -3   6  20       34.80       27.92      3.01 o 
  -2   6  20      108.90      106.19      4.88 o 
  -1   6  20       35.00       41.10      3.12 o 
   0   6  20        1.77        3.02      1.92 o 
   1   6  20       35.00       40.92      3.95 o 
   2   6  20      108.90      110.89      5.41 o 
   3   6  20       34.80       32.49      3.74 o 
   4   6  20       15.68       12.59      3.06 o 
   5   6  20       10.66       12.92      3.82 o 
   6   6  20        2.83       11.97      4.82 o 
  -5   7  20       73.68       72.92      5.12 o 
  -4   7  20       15.17       17.27      3.01 o 
  -3   7  20      155.66      153.07      6.72 o 
  -2   7  20       29.87       21.72      5.37 o 
  -1   7  20      211.11      231.91      7.11 o 
   0   7  20      221.36      240.27      7.28 o 
   1   7  20      211.12      211.93      9.98 o 
   2   7  20       29.87       24.99      3.61 o 
   3   7  20      155.66      163.92      7.91 o 
   4   7  20       15.17       16.87      3.64 o 
   5   7  20       73.68       60.52      7.27 o 
  -4   8  20        6.50        8.37      3.25 o 
  -3   8  20        2.32        0.08      3.08 o 
  -2   8  20       33.20       36.84      4.66 o 
  -1   8  20       35.67       30.41      3.85 o 
   0   8  20        0.21        8.26      3.53 o 
   1   8  20       35.67       27.16      4.42 o 
   2   8  20       33.21       38.48      5.41 o 
   3   8  20        2.32        1.27      3.05 o 
   4   8  20        6.51       14.09      4.99 o 
  -2   9  20        0.23       -1.17      4.24 o 
  -1   9  20       54.73       76.37      7.93 o 
   0   9  20       31.48       23.45      4.59 o 
   1   9  20       54.73       56.87      6.41 o 
   2   9  20        0.23       -1.35      3.37 o 
   1   0  21      200.08      207.10      4.44 o 
   2   0  21       47.16       51.52      2.99 o 
   3   0  21      273.60      272.92      5.37 o 
   4   0  21        7.35        6.78      2.19 o 
   5   0  21      113.31      118.38      5.75 o 
   6   0  21        5.96        5.08      2.63 o 
   7   0  21       13.23        9.29      4.28 o 
  -7   1  21        0.59        0.74      2.82 o 
  -6   1  21        2.53        3.24      2.48 o 
  -5   1  21      116.78      113.26      5.88 o 
  -4   1  21      328.59      337.58      8.01 o 
  -3   1  21       65.10       64.80      3.16 o 
  -2   1  21     1218.26     1207.21     13.21 o 
  -1   1  21      239.64      258.77      4.77 o 
   0   1  21        4.24        7.25      1.15 o 
   1   1  21      239.66      258.35      4.99 o 
   2   1  21     1218.25     1184.51     13.59 o 
   3   1  21       65.08       68.14      3.62 o 
   4   1  21      328.58      319.71     10.84 o 
   5   1  21      116.78      108.09      5.53 o 
   6   1  21        2.53        5.64      2.82 o 
   7   1  21        0.59        4.90      3.86 o 
  -7   2  21      113.39      117.16     10.69 o 
  -6   2  21       36.19       42.57      4.30 o 
  -5   2  21      197.57      190.75      7.93 o 
  -4   2  21      146.10      162.92      5.05 o 
  -3   2  21     1087.11     1041.27     12.17 o 
  -2   2  21      363.17      346.16      5.91 o 
  -1   2  21     1230.04     1208.50     13.93 o 
   0   2  21      301.08      293.34      4.82 o 
   1   2  21     1230.03     1199.37     15.72 o 
   2   2  21      363.21      355.51      6.18 o 
   3   2  21     1087.08     1058.11     12.87 o 
   4   2  21      146.08      155.29      6.81 o 
   5   2  21      197.55      211.93      9.69 o 
   6   2  21       36.19       25.74      4.21 o 
   7   2  21      113.39      105.42      7.31 o 
  -7   3  21       13.39       17.35      3.70 o 
  -6   3  21       16.37       13.62      3.20 o 
  -5   3  21       71.06       74.46      4.11 o 
  -4   3  21      290.75      284.76      7.68 o 
  -3   3  21       70.92       73.39      3.56 o 
  -2   3  21     1118.61     1113.28     12.65 o 
  -1   3  21      183.57      189.46      4.26 o 
   0   3  21       33.16       43.23      2.11 o 
   1   3  21      183.56      185.05      3.85 o 
   2   3  21     1118.60     1139.06     13.12 o 
   3   3  21       70.92       70.48      3.83 o 
   4   3  21      290.74      278.16      7.46 o 
   5   3  21       71.06       74.86      5.49 o 
   6   3  21       16.37       19.41      3.72 o 
   7   3  21       13.39       16.51      4.90 o 
  -7   4  21       77.70       92.17      6.53 o 
  -6   4  21       95.18       95.72      6.34 o 
  -5   4  21      233.13      231.62      6.80 o 
  -4   4  21      154.76      152.70      5.57 o 
  -3   4  21      474.59      491.33      8.67 o 
  -2   4  21      387.79      386.48      7.25 o 
  -1   4  21     1112.78     1112.03     12.57 o 
   0   4  21      789.68      791.12     10.11 o 
   1   4  21     1112.76     1129.58     13.27 o 
   2   4  21      387.79      372.69      6.81 o 
   3   4  21      474.59      456.99     11.67 o 
   4   4  21      154.75      154.59      6.62 o 
   5   4  21      233.11      242.82      8.79 o 
   6   4  21       95.17       91.19     10.30 o 
   7   4  21       77.70       93.42      9.15 o 
  -6   5  21        4.23        9.28      3.25 o 
  -5   5  21        1.17        2.35      2.36 o 
  -4   5  21       15.32        9.64      2.43 o 
  -3   5  21       43.92       40.25      3.28 o 
  -2   5  21       29.21       29.13      2.78 o 
  -1   5  21       30.38       36.81      2.70 o 
   0   5  21       70.81       85.76      3.67 o 
   1   5  21       30.38       36.88      2.72 o 
   2   5  21       29.20       23.73      3.27 o 
   3   5  21       43.93       42.98      3.63 o 
   4   5  21       15.32       12.32      2.67 o 
   5   5  21        1.17        2.95      2.75 o 
   6   5  21        4.23        3.77      5.51 o 
  -5   6  21       71.64       70.54      5.24 o 
  -4   6  21       63.01       63.85      4.38 o 
  -3   6  21       10.75       11.26      2.44 o 
  -2   6  21       97.52       96.65      4.75 o 
  -1   6  21      107.43      127.20      5.43 o 
   0   6  21       89.71       93.86      4.62 o 
   1   6  21      107.42      113.68      5.01 o 
   2   6  21       97.50       97.95      5.21 o 
   3   6  21       10.75       13.09      3.02 o 
   4   6  21       63.02       54.08      5.59 o 
   5   6  21       71.65       77.79      7.40 o 
  -5   7  21       42.14       36.45      4.60 o 
  -4   7  21        4.67        6.90      2.72 o 
  -3   7  21        4.26       10.45      3.08 o 
  -2   7  21        4.21        3.51      2.61 o 
  -1   7  21       75.87       65.67      4.67 o 
   0   7  21       99.65       88.93      5.11 o 
   1   7  21       75.87       68.33      4.86 o 
   2   7  21        4.20       -0.71      2.43 o 
   3   7  21        4.26        7.02      2.99 o 
   4   7  21        4.67        9.01      3.25 o 
   5   7  21       42.14       38.19      7.47 o 
  -3   8  21        5.84        4.38      3.25 o 
  -2   8  21      167.75      177.42      8.11 o 
  -1   8  21        1.24        4.03      3.13 o 
   0   8  21      159.24      161.68     12.84 o 
   1   8  21        1.24        6.69      3.37 o 
   2   8  21      167.75      178.08      8.55 o 
   3   8  21        5.84        5.41      3.41 o 
  -1   9  21        5.54        9.87      4.66 o 
   0   9  21       18.99        4.66      3.94 o 
   1   9  21        5.54        4.77      3.99 o 
   0   0  22      353.77      370.99     15.07 o 
   1   0  22       20.94       20.17      1.82 o 
   2   0  22        1.69        1.36      1.18 o 
   3   0  22        5.71        6.27      1.57 o 
   4   0  22       75.77       69.68      4.32 o 
   5   0  22        0.36       -0.93      2.08 o 
   6   0  22       32.40       28.31      4.57 o 
   7   0  22        3.63        8.28      4.38 o 
  -7   1  22       17.63       11.76      3.66 o 
  -6   1  22      120.95      130.79      8.37 o 
  -5   1  22        4.12        5.19      2.35 o 
  -4   1  22      114.38      103.63      5.33 o 
  -3   1  22       25.08       28.40      3.31 o 
  -2   1  22      565.55      575.15      7.76 o 
  -1   1  22      134.42      135.30      3.57 o 
   0   1  22      690.74      699.55      8.56 o 
   1   1  22      134.41      137.09      4.27 o 
   2   1  22      565.58      592.88      8.04 o 
   3   1  22       25.07       30.93      2.88 o 
   4   1  22      114.41      117.44      5.67 o 
   5   1  22        4.12        4.63      2.21 o 
   6   1  22      120.95      127.41      8.00 o 
   7   1  22       17.63       12.92      4.71 o 
  -7   2  22       32.98       29.29      4.19 o 
  -6   2  22       10.71       11.34      2.99 o 
  -5   2  22      112.27      113.69      6.11 o 
  -4   2  22        2.19        2.32      1.63 o 
  -3   2  22     1654.91     1636.39     16.89 o 
  -2   2  22        4.05        4.73      1.40 o 
  -1   2  22     1462.52     1441.92     19.99 o 
   0   2  22      126.00      143.23      3.49 o 
   1   2  22     1462.52     1478.74     15.25 o 
   2   2  22        4.05        5.65      1.46 o 
   3   2  22     1654.93     1624.11     18.13 o 
   4   2  22        2.19        2.19      1.93 o 
   5   2  22      112.28      105.03      6.33 o 
   6   2  22       10.71       11.51      3.26 o 
   7   2  22       32.99       33.36      4.63 o 
  -7   3  22       35.90       32.88      4.48 o 
  -6   3  22      117.46      117.94      6.86 o 
  -5   3  22      170.06      178.89      7.03 o 
  -4   3  22      377.02      385.86      7.35 o 
  -3   3  22      108.92      115.54      4.42 o 
  -2   3  22      718.53      729.44      9.62 o 
  -1   3  22      779.80      748.34     10.02 o 
   0   3  22      925.64      915.02      9.91 o 
   1   3  22      779.74      735.55      8.64 o 
   2   3  22      718.53      720.56      9.80 o 
   3   3  22      108.94      114.42      4.85 o 
   4   3  22      377.05      372.16      9.48 o 
   5   3  22      170.08      169.80      8.05 o 
   6   3  22      117.46      124.19      7.36 o 
   7   3  22       35.89       31.62      6.30 o 
  -6   4  22        2.02        5.90      2.98 o 
  -5   4  22       51.23       53.18      3.78 o 
  -4   4  22        2.39        4.71      1.99 o 
  -3   4  22       18.60       19.14      2.50 o 
  -2   4  22       36.70       36.38      2.88 o 
  -1   4  22        9.21        9.86      1.92 o 
   0   4  22       28.53       37.99      2.35 o 
   1   4  22        9.21        8.30      1.88 o 
   2   4  22       36.69       38.40      3.60 o 
   3   4  22       18.60       16.91      2.40 o 
   4   4  22        2.40        4.30      2.17 o 
   5   4  22       51.23       43.92      5.11 o 
   6   4  22        2.02        3.87      3.42 o 
  -6   5  22       54.63       58.82      5.73 o 
  -5   5  22       81.55       82.62      4.98 o 
  -4   5  22       48.56       47.65      3.72 o 
  -3   5  22       80.17       85.84      5.12 o 
  -2   5  22       90.52       92.99      4.48 o 
  -1   5  22      282.99      291.97      6.81 o 
   0   5  22      233.55      248.26      5.83 o 
   1   5  22      283.03      281.16      6.67 o 
   2   5  22       90.52      100.11      4.65 o 
   3   5  22       80.16       83.59      4.79 o 
   4   5  22       48.56       47.59      4.02 o 
   5   5  22       81.55       76.95      5.73 o 
   6   5  22       54.63       44.23      6.43 o 
  -5   6  22       79.99       89.35      5.37 o 
  -4   6  22       19.40       16.33      2.94 o 
  -3   6  22       21.76       16.43      2.74 o 
  -2   6  22       56.61       47.69      3.56 o 
  -1   6  22      304.51      302.24      9.16 o 
   0   6  22        4.39        4.38      2.10 o 
   1   6  22      304.50      282.80      6.84 o 
   2   6  22       56.61       59.20      4.25 o 
   3   6  22       21.76       13.90      3.07 o 
   4   6  22       19.40       14.39      3.37 o 
   5   6  22       79.99       75.24      6.05 o 
  -4   7  22       27.35       18.07      3.28 o 
  -3   7  22      105.65      105.21      5.83 o 
  -2   7  22       19.63       20.29      3.35 o 
  -1   7  22      134.33      146.78      7.32 o 
   0   7  22       59.69       74.65      4.84 o 
   1   7  22      134.34      128.26      7.09 o 
   2   7  22       19.63       11.61      3.09 o 
   3   7  22      105.65      121.85      7.29 o 
   4   7  22       27.35       18.43      4.66 o 
  -3   8  22        7.93        7.92      3.37 o 
  -2   8  22       72.79       78.02      5.72 o 
  -1   8  22       56.46       55.86      6.57 o 
   0   8  22       27.80       18.48      4.64 o 
   1   8  22       56.46       60.52      5.86 o 
   2   8  22       72.79       85.86      6.25 o 
   3   8  22        7.93        6.61      3.46 o 
  -1   9  22      109.83      111.90     13.03 o 
   0   9  22        4.32        2.75      4.04 o 
   1   9  22      109.83      106.52      7.79 o 
   1   0  23     2005.20     2026.54     20.86 o 
   2   0  23        6.06        5.97      1.35 o 
   3   0  23     6493.17     6356.46     62.58 o 
   4   0  23       54.04       52.32      3.91 o 
   5   0  23      153.22      149.43      7.57 o 
   6   0  23        2.52        3.75      2.75 o 
   7   0  23      138.33      129.90     10.14 o 
  -7   1  23        2.60        4.84      3.36 o 
  -6   1  23        6.33        5.94      2.73 o 
  -5   1  23       77.60       73.32      5.24 o 
  -4   1  23       31.30       25.82      3.02 o 
  -3   1  23       73.99       78.24      3.43 o 
  -2   1  23      409.03      425.34      6.56 o 
  -1   1  23      169.25      176.13      3.93 o 
   0   1  23        0.41        5.65      1.31 o 
   1   1  23      169.23      170.37      3.98 o 
   2   1  23      409.02      424.43      6.68 o 
   3   1  23       74.00       70.92      4.37 o 
   4   1  23       31.30       22.50      3.41 o 
   5   1  23       77.61       73.24      6.89 o 
   6   1  23        6.33        4.17      3.18 o 
   7   1  23        2.60        1.58      4.13 o 
  -7   2  23       66.21       66.55      5.68 o 
  -6   2  23       20.53       19.56      3.43 o 
  -5   2  23      206.58      204.36      8.14 o 
  -4   2  23       21.36       20.44      2.35 o 
  -3   2  23      842.24      815.40     11.72 o 
  -2   2  23       12.02       14.18      1.78 o 
  -1   2  23      561.10      562.90      7.69 o 
   0   2  23      130.25      143.73      3.75 o 
   1   2  23      561.09      556.49      7.88 o 
   2   2  23       12.02       13.64      1.77 o 
   3   2  23      842.22      840.19     11.28 o 
   4   2  23       21.36       24.83      3.17 o 
   5   2  23      206.57      196.56      8.58 o 
   6   2  23       20.53       17.00      3.62 o 
   7   2  23       66.20       62.03      7.76 o 
  -7   3  23       27.04       29.39      4.38 o 
  -6   3  23       29.38       30.96      4.15 o 
  -5   3  23      119.30      116.00      6.41 o 
  -4   3  23       85.17       82.94      4.08 o 
  -3   3  23       42.49       45.37      2.92 o 
  -2   3  23      342.96      364.49      8.33 o 
  -1   3  23      327.84      328.74      6.33 o 
   0   3  23       80.77       85.67      3.59 o 
   1   3  23      327.88      337.26      5.63 o 
   2   3  23      342.96      354.04      7.12 o 
   3   3  23       42.50       45.39      3.32 o 
   4   3  23       85.17       82.80      4.96 o 
   5   3  23      119.29      120.24      6.95 o 
   6   3  23       29.38       23.15      3.95 o 
   7   3  23       27.04       22.78      4.80 o 
  -6   4  23       87.28       85.77      6.21 o 
  -5   4  23        6.44        7.79      2.29 o 
  -4   4  23      203.00      191.40      6.33 o 
  -3   4  23        7.37        6.48      1.99 o 
  -2   4  23      151.48      145.78      5.29 o 
  -1   4  23       60.18       59.59      4.19 o 
   0   4  23      609.53      589.25      7.84 o 
   1   4  23       60.16       60.25      3.28 o 
   2   4  23      151.48      162.85      5.05 o 
   3   4  23        7.38        7.04      2.05 o 
   4   4  23      202.99      200.23      7.70 o 
   5   4  23        6.43        8.59      3.12 o 
   6   4  23       87.28       80.20      6.94 o 
  -6   5  23        5.04        7.62      3.69 o 
  -5   5  23       30.15       22.90      3.28 o 
  -4   5  23       14.34       11.18      2.63 o 
  -3   5  23       30.65       26.25      2.95 o 
  -2   5  23       24.23       30.05      2.90 o 
  -1   5  23       86.13       88.50      4.54 o 
   0   5  23        2.92       12.73      1.99 o 
   1   5  23       86.14       88.24      4.12 o 
   2   5  23       24.23       28.95      2.79 o 
   3   5  23       30.65       30.66      3.53 o 
   4   5  23       14.34       13.40      2.93 o 
   5   5  23       30.14       27.83      4.01 o 
   6   5  23        5.05       10.27      4.70 o 
  -5   6  23       12.62        8.91      3.03 o 
  -4   6  23      100.60      108.89      5.60 o 
  -3   6  23        2.45        3.00      2.21 o 
  -2   6  23      143.18      145.39      6.27 o 
  -1   6  23       34.83       37.06      3.62 o 
   0   6  23      323.28      336.88      7.57 o 
   1   6  23       34.83       33.28      3.14 o 
   2   6  23      143.17      140.01      6.27 o 
   3   6  23        2.45        1.90      2.52 o 
   4   6  23      100.60      107.03      9.71 o 
   5   6  23       12.62       15.95      3.80 o 
  -4   7  23        3.19        8.10      2.85 o 
  -3   7  23        0.61        0.65      2.46 o 
  -2   7  23        0.60       -2.32      2.32 o 
  -1   7  23       15.73       16.67      3.42 o 
   0   7  23       15.36       20.01      3.27 o 
   1   7  23       15.73       14.90      3.15 o 
   2   7  23        0.60       -0.73      2.63 o 
   3   7  23        0.61        3.76      2.93 o 
   4   7  23        3.19        2.54      3.17 o 
  -3   8  23        0.45       -0.36      3.18 o 
  -2   8  23      122.97      133.57      9.61 o 
  -1   8  23       77.75       59.97      5.82 o 
   0   8  23       67.84       82.56      7.40 o 
   1   8  23       77.75       67.26      6.23 o 
   2   8  23      122.97      138.05      8.32 o 
   3   8  23        0.45        1.06      3.19 o 
   0   0  24      128.56      137.10      5.71 o 
   1   0  24        3.12        4.90      1.19 o 
   2   0  24       67.78       60.17      2.83 o 
   3   0  24       56.94       56.86      3.88 o 
   4   0  24        6.82        4.72      2.21 o 
   5   0  24        0.13       -1.13      2.18 o 
   6   0  24       23.07       19.63      3.63 o 
   7   0  24       14.23       12.32      4.93 o 
  -7   1  24        0.14        0.75      3.13 o 
  -6   1  24       39.49       40.02      4.27 o 
  -5   1  24       43.52       39.56      3.93 o 
  -4   1  24       12.05       14.28      2.68 o 
  -3   1  24       40.77       41.87      2.94 o 
  -2   1  24       20.23       18.89      1.89 o 
  -1   1  24       26.46       22.04      1.86 o 
   0   1  24      215.51      180.82      4.51 o 
   1   1  24       26.46       24.43      1.93 o 
   2   1  24       20.21       19.56      1.94 o 
   3   1  24       40.77       38.77      3.26 o 
   4   1  24       12.06       14.37      2.55 o 
   5   1  24       43.52       39.88      6.15 o 
   6   1  24       39.49       42.09      5.16 o 
   7   1  24        0.14        4.21      4.29 o 
  -7   2  24        3.80        7.77      3.42 o 
  -6   2  24       12.11        8.92      3.37 o 
  -5   2  24        5.68        8.92      2.73 o 
  -4   2  24       59.10       53.83      3.53 o 
  -3   2  24      368.81      398.51      6.97 o 
  -2   2  24        0.40        2.43      1.37 o 
  -1   2  24       43.99       58.57      2.85 o 
   0   2  24       10.16       11.66      1.81 o 
   1   2  24       44.00       56.32      2.85 o 
   2   2  24        0.40        1.11      1.38 o 
   3   2  24      368.80      382.34      7.58 o 
   4   2  24       59.09       51.62      4.19 o 
   5   2  24        5.68       12.58      2.85 o 
   6   2  24       12.11       13.29      4.01 o 
   7   2  24        3.80        6.62      4.12 o 
  -7   3  24       17.32       17.31      4.10 o 
  -6   3  24      123.83      127.71      8.09 o 
  -5   3  24      152.16      151.42      7.34 o 
  -4   3  24      298.17      273.53      6.36 o 
  -3   3  24       13.97       18.03      2.26 o 
  -2   3  24     1184.83     1149.56     14.06 o 
  -1   3  24      322.36      321.29      6.30 o 
   0   3  24      616.32      607.98      9.37 o 
   1   3  24      322.38      321.93      5.72 o 
   2   3  24     1184.84     1141.61     15.01 o 
   3   3  24       13.97       14.34      2.26 o 
   4   3  24      298.17      272.79      7.62 o 
   5   3  24      152.15      160.67     11.92 o 
   6   3  24      123.83      120.20      7.41 o 
   7   3  24       17.32        9.43      4.34 o 
  -6   4  24       30.57       34.41      4.42 o 
  -5   4  24        2.61        4.79      2.24 o 
  -4   4  24       87.25       77.58      4.46 o 
  -3   4  24       17.09       16.08      2.48 o 
  -2   4  24      148.89      155.35      5.57 o 
  -1   4  24       22.01       25.79      2.46 o 
   0   4  24       35.96       39.37      2.59 o 
   1   4  24       22.01       19.22      2.17 o 
   2   4  24      148.87      159.39      5.42 o 
   3   4  24       17.08       20.82      2.63 o 
   4   4  24       87.27       82.32      5.16 o 
   5   4  24        2.61        2.33      2.70 o 
   6   4  24       30.57       34.15      5.09 o 
  -6   5  24      118.82      115.92      7.89 o 
  -5   5  24       34.14       34.72      3.79 o 
  -4   5  24      132.41      132.16      7.03 o 
  -3   5  24       15.45       15.51      2.58 o 
  -2   5  24       88.11       79.49      4.30 o 
  -1   5  24       91.77       91.37      4.62 o 
   0   5  24      699.57      684.65     12.64 o 
   1   5  24       91.76       90.69      4.22 o 
   2   5  24       88.11       87.30      4.47 o 
   3   5  24       15.45       18.61      2.93 o 
   4   5  24      132.41      132.62      6.60 o 
   5   5  24       34.14       36.35      5.14 o 
   6   5  24      118.82      103.58      9.20 o 
  -5   6  24        0.41       -2.04      2.56 o 
  -4   6  24       13.87       11.71      2.92 o 
  -3   6  24       24.62       22.56      3.07 o 
  -2   6  24       52.56       54.47      4.47 o 
  -1   6  24       13.53        8.64      2.60 o 
   0   6  24       15.93       20.84      3.01 o 
   1   6  24       13.52        7.78      2.25 o 
   2   6  24       52.56       56.47      4.23 o 
   3   6  24       24.61       23.89      3.68 o 
   4   6  24       13.87       16.77      3.43 o 
   5   6  24        0.41        6.33      3.38 o 
  -4   7  24       18.59       15.94      4.37 o 
  -3   7  24       56.07       57.66      5.10 o 
  -2   7  24       13.06       18.50      3.45 o 
  -1   7  24       79.03       79.97      5.81 o 
   0   7  24       41.97       46.28      4.54 o 
   1   7  24       79.03       76.83      5.47 o 
   2   7  24       13.06       14.80      3.86 o 
   3   7  24       56.07       67.00      5.53 o 
   4   7  24       18.59       21.04      5.59 o 
  -3   8  24       15.99       10.80      3.74 o 
  -2   8  24       34.50       32.96      4.48 o 
  -1   8  24       34.76       33.28      5.47 o 
   0   8  24        5.33        4.42      4.38 o 
   1   8  24       34.76       35.28      4.90 o 
   2   8  24       34.50       39.32      5.15 o 
   3   8  24       15.99       21.39      4.13 o 
   1   0  25       96.75       93.08      3.41 o 
   2   0  25       38.04       48.92      3.09 o 
   3   0  25      469.62      475.57      9.41 o 
   4   0  25        2.40        1.61      2.20 o 
   5   0  25       42.60       46.69      4.23 o 
   6   0  25        0.11       -1.80      2.53 o 
   7   0  25      190.14      205.82     15.70 o 
  -7   1  25       14.10       11.56      3.77 o 
  -6   1  25        9.17       10.99      3.17 o 
  -5   1  25       45.64       41.93      4.90 o 
  -4   1  25       55.81       50.31      4.04 o 
  -3   1  25       19.83       22.46      2.37 o 
  -2   1  25      288.46      272.54      5.54 o 
  -1   1  25       57.96       62.09      2.85 o 
   0   1  25       14.02        7.18      1.50 o 
   1   1  25       57.94       61.78      2.78 o 
   2   1  25      288.46      275.82      5.46 o 
   3   1  25       19.83       18.04      3.51 o 
   4   1  25       55.82       48.09      3.86 o 
   5   1  25       45.63       53.37      5.27 o 
   6   1  25        9.17        9.73      3.74 o 
   7   1  25       14.10        3.58      4.34 o 
  -7   2  25       66.70       60.20      7.59 o 
  -6   2  25       15.62       14.90      3.42 o 
  -5   2  25      161.99      153.01      7.22 o 
  -4   2  25      161.42      154.90      6.88 o 
  -3   2  25      594.64      579.92      9.83 o 
  -2   2  25      249.99      231.67      5.12 o 
  -1   2  25      820.55      800.54      9.87 o 
   0   2  25      113.96      121.45      4.24 o 
   1   2  25      820.54      789.72     10.20 o 
   2   2  25      249.97      238.28      5.67 o 
   3   2  25      594.65      588.56      9.29 o 
   4   2  25      161.43      167.45      7.64 o 
   5   2  25      161.99      157.62      7.31 o 
   6   2  25       15.62       10.41      3.55 o 
   7   2  25       66.69       67.24      6.99 o 
  -6   3  25        7.73       11.40      3.44 o 
  -5   3  25       29.75       32.48      4.11 o 
  -4   3  25       18.77       19.46      2.56 o 
  -3   3  25       79.93       80.23      3.92 o 
  -2   3  25       10.83       10.66      2.10 o 
  -1   3  25      159.54      162.94      5.00 o 
   0   3  25       19.88       22.65      3.37 o 
   1   3  25      159.54      169.82      4.70 o 
   2   3  25       10.82       11.56      1.94 o 
   3   3  25       79.93       81.38      4.78 o 
   4   3  25       18.78       16.60      3.58 o 
   5   3  25       29.76       31.01      4.09 o 
   6   3  25        7.73       10.98      3.45 o 
  -6   4  25       75.95       74.13      5.90 o 
  -5   4  25       19.94       21.37      3.21 o 
  -4   4  25      178.67      186.93      7.48 o 
  -3   4  25       17.91       21.69      2.73 o 
  -2   4  25      167.62      160.98      7.57 o 
  -1   4  25      114.32      119.11      5.05 o 
   0   4  25      843.29      823.14     11.86 o 
   1   4  25      114.31      113.07      4.49 o 
   2   4  25      167.62      163.26      5.35 o 
   3   4  25       17.91       17.15      2.53 o 
   4   4  25      178.68      184.88      7.37 o 
   5   4  25       19.94       18.79      5.43 o 
   6   4  25       75.95       65.48      6.63 o 
  -5   5  25        0.39       -0.10      2.39 o 
  -4   5  25       12.00       11.06      2.83 o 
  -3   5  25        9.71       11.97      2.47 o 
  -2   5  25       83.30       74.73      4.20 o 
  -1   5  25        1.55        0.09      1.88 o 
   0   5  25      140.86      141.68      6.55 o 
   1   5  25        1.56       -0.05      1.69 o 
   2   5  25       83.31       76.30      4.31 o 
   3   5  25        9.71       10.57      2.62 o 
   4   5  25       12.01       15.91      3.13 o 
   5   5  25        0.39        3.23      2.94 o 
  -5   6  25        5.38        9.85      3.13 o 
  -4   6  25      113.85      114.10      5.91 o 
  -3   6  25        3.51        2.65      2.29 o 
  -2   6  25      120.60      125.69      7.03 o 
  -1   6  25        0.90        0.31      2.21 o 
   0   6  25      126.35      121.56      7.81 o 
   1   6  25        0.90        1.70      2.06 o 
   2   6  25      120.61      125.87      6.09 o 
   3   6  25        3.51        2.83      2.76 o 
   4   6  25      113.84      117.22      7.88 o 
   5   6  25        5.38        5.60      3.53 o 
  -4   7  25        9.78        6.60      3.13 o 
  -3   7  25        7.45       11.95      3.46 o 
  -2   7  25        2.70        1.86      2.72 o 
  -1   7  25       13.03       17.63      3.63 o 
   0   7  25      114.74      108.84      8.79 o 
   1   7  25       13.03       14.41      3.35 o 
   2   7  25        2.70        3.34      2.79 o 
   3   7  25        7.45       12.00      3.38 o 
   4   7  25        9.78        6.98      3.60 o 
  -2   8  25       69.11       88.12      6.62 o 
  -1   8  25       11.20        8.02      4.35 o 
   0   8  25       27.16       21.15      5.59 o 
   1   8  25       11.20       14.55      4.15 o 
   2   8  25       69.11       72.35      8.55 o 
   0   0  26        0.54       -1.19      1.55 o 
   1   0  26        3.48        4.51      1.30 o 
   2   0  26       40.46       42.31      2.74 o 
   3   0  26        0.89       -1.26      1.62 o 
   4   0  26       31.15       30.95      3.46 o 
   5   0  26        0.99        3.14      2.50 o 
   6   0  26        1.71        2.12      3.12 o 
   7   0  26        7.79       11.63      5.07 o 
  -7   1  26        0.14       -2.09      3.63 o 
  -6   1  26        2.00       -0.40      2.62 o 
  -5   1  26       38.35       39.74      4.08 o 
  -4   1  26      159.78      145.51      6.64 o 
  -3   1  26        4.83        4.58      1.68 o 
  -2   1  26      536.37      523.48      7.75 o 
  -1   1  26      104.06      100.50      3.68 o 
   0   1  26       41.87       25.87      2.28 o 
   1   1  26      104.06       99.23      4.10 o 
   2   1  26      536.37      535.22      8.73 o 
   3   1  26        4.83        4.62      2.02 o 
   4   1  26      159.78      147.17      6.90 o 
   5   1  26       38.35       46.85      5.20 o 
   6   1  26        2.00        2.16      3.27 o 
   7   1  26        0.14        1.35      4.13 o 
  -6   2  26       18.56       18.08      3.57 o 
  -5   2  26       13.29       17.42      3.32 o 
  -4   2  26       90.53       94.17      5.49 o 
  -3   2  26       29.32       29.72      2.54 o 
  -2   2  26       77.01       83.18      3.65 o 
  -1   2  26      121.98      130.17      5.89 o 
   0   2  26      130.65      135.52      5.06 o 
   1   2  26      121.98      137.67      5.18 o 
   2   2  26       77.02       80.34      3.95 o 
   3   2  26       29.32       38.53      3.30 o 
   4   2  26       90.52       95.59      5.50 o 
   5   2  26       13.29       16.21      3.21 o 
   6   2  26       18.55       16.61      4.18 o 
  -6   3  26       47.91       47.96      5.03 o 
  -5   3  26       85.34       85.82      5.74 o 
  -4   3  26       98.90      113.62      4.86 o 
  -3   3  26       11.56        8.25      1.99 o 
  -2   3  26      114.68      122.96      5.63 o 
  -1   3  26      163.09      157.76      5.19 o 
   0   3  26      124.24      120.51      4.80 o 
   1   3  26      163.11      152.00      4.69 o 
   2   3  26      114.66      120.81      4.77 o 
   3   3  26       11.55       15.22      2.89 o 
   4   3  26       98.91      109.72      6.07 o 
   5   3  26       85.34       85.61      8.63 o 
   6   3  26       47.90       58.38      5.69 o 
  -6   4  26       21.27       19.01      3.95 o 
  -5   4  26       26.67       22.06      3.72 o 
  -4   4  26       97.49       93.87      5.83 o 
  -3   4  26       30.03       27.84      2.95 o 
  -2   4  26       79.20       76.36      4.09 o 
  -1   4  26       64.63       64.40      3.87 o 
   0   4  26       21.08       25.48      2.57 o 
   1   4  26       64.63       66.16      3.52 o 
   2   4  26       79.22       73.10      3.87 o 
   3   4  26       30.03       29.92      3.08 o 
   4   4  26       97.47      109.40     10.72 o 
   5   4  26       26.67       21.12      3.85 o 
   6   4  26       21.27       22.28      4.63 o 
  -5   5  26       27.77       22.38      3.48 o 
  -4   5  26       87.09       93.38      5.13 o 
  -3   5  26        0.83        2.35      2.15 o 
  -2   5  26       80.57       84.25      4.42 o 
  -1   5  26       33.37       32.98      3.19 o 
   0   5  26      161.52      174.85      7.33 o 
   1   5  26       33.37       32.67      3.07 o 
   2   5  26       80.56       82.31      4.47 o 
   3   5  26        0.83        4.53      2.33 o 
   4   5  26       87.10       99.89      5.92 o 
   5   5  26       27.77       17.27      3.91 o 
  -5   6  26        2.74        3.11      2.94 o 
  -4   6  26        2.50        0.57      2.57 o 
  -3   6  26        7.99        7.49      2.65 o 
  -2   6  26       15.79       12.70      2.98 o 
  -1   6  26        7.42        4.60      2.65 o 
   0   6  26        0.96        1.48      2.43 o 
   1   6  26        7.42       10.94      2.62 o 
   2   6  26       15.79       14.49      2.82 o 
   3   6  26        7.99        6.87      3.03 o 
   4   6  26        2.50        4.95      3.17 o 
   5   6  26        2.74        3.81      3.49 o 
  -4   7  26       17.31       11.08      3.36 o 
  -3   7  26       42.49       30.76      5.07 o 
  -2   7  26        8.96        5.17      2.97 o 
  -1   7  26       70.83       67.16      5.77 o 
   0   7  26      200.81      201.32      9.44 o 
   1   7  26       70.83       72.02      6.42 o 
   2   7  26        8.96        5.26      3.06 o 
   3   7  26       42.49       32.95      4.42 o 
   4   7  26       17.31       19.81      4.11 o 
  -2   8  26        5.26       11.91      4.30 o 
  -1   8  26        8.09        1.95      3.59 o 
   0   8  26        9.54       11.77      5.25 o 
   1   8  26        8.09       11.13      4.66 o 
   2   8  26        5.26        6.61      3.89 o 
   1   0  27     1345.65     1293.23     14.54 o 
   2   0  27        7.37        4.32      1.55 o 
   3   0  27      221.47      235.15      6.78 o 
   4   0  27        0.51       -0.92      2.02 o 
   5   0  27      255.59      249.80      8.34 o 
   6   0  27        0.49       -1.04      2.97 o 
   7   0  27       67.08       76.70      8.48 o 
  -6   1  27       10.54       10.02      3.22 o 
  -5   1  27       85.93       87.65      5.68 o 
  -4   1  27        0.61        1.12      2.24 o 
  -3   1  27       27.90       26.87      2.50 o 
  -2   1  27        3.63        7.51      1.55 o 
  -1   1  27      180.73      175.30      4.76 o 
   0   1  27        4.74        1.20      1.38 o 
   1   1  27      180.75      185.95      6.03 o 
   2   1  27        3.64        5.31      1.84 o 
   3   1  27       27.90       34.39      3.24 o 
   4   1  27        0.61        0.67      2.07 o 
   5   1  27       85.93       93.73      6.97 o 
   6   1  27       10.54        9.44      4.26 o 
  -6   2  27       28.52       32.42      5.34 o 
  -5   2  27       43.32       39.94      4.21 o 
  -4   2  27       13.04       11.36      2.83 o 
  -3   2  27      282.09      279.93      6.93 o 
  -2   2  27        9.05       10.37      1.82 o 
  -1   2  27      273.51      266.65      5.80 o 
   0   2  27       94.09       82.81      3.98 o 
   1   2  27      273.50      274.78      6.76 o 
   2   2  27        9.05        7.46      1.82 o 
   3   2  27      282.09      269.09      6.59 o 
   4   2  27       13.04       13.52      3.01 o 
   5   2  27       43.33       41.37      4.64 o 
   6   2  27       28.52       17.64      5.05 o 
  -6   3  27        0.05       -1.11      3.00 o 
  -5   3  27       13.89       14.22      3.28 o 
  -4   3  27        0.47        2.05      1.99 o 
  -3   3  27       40.82       43.24      3.11 o 
  -2   3  27        1.55        3.02      1.73 o 
  -1   3  27       58.45       62.31      3.52 o 
   0   3  27        6.50        5.48      1.71 o 
   1   3  27       58.43       64.37      3.92 o 
   2   3  27        1.55        4.57      1.65 o 
   3   3  27       40.83       36.92      3.48 o 
   4   3  27        0.47        4.76      2.36 o 
   5   3  27       13.90       10.50      3.23 o 
   6   3  27        0.05        0.02      3.07 o 
  -6   4  27       52.63       49.40      5.19 o 
  -5   4  27       20.68       17.10      3.53 o 
  -4   4  27       55.73       50.19      3.95 o 
  -3   4  27        0.41        2.21      2.07 o 
  -2   4  27       57.99       53.41      3.58 o 
  -1   4  27       37.61       44.20      3.39 o 
   0   4  27      356.75      327.00      7.40 o 
   1   4  27       37.62       37.82      3.08 o 
   2   4  27       57.98       49.17      3.34 o 
   3   4  27        0.41        0.66      1.84 o 
   4   4  27       55.73       62.09      5.80 o 
   5   4  27       20.68       12.53      3.17 o 
   6   4  27       52.63       41.76      5.77 o 
  -5   5  27        9.71        9.85      2.98 o 
  -4   5  27       14.45       14.12      2.93 o 
  -3   5  27        6.32        4.06      2.23 o 
  -2   5  27       19.70       28.68      3.30 o 
  -1   5  27       54.98       49.63      5.91 o 
   0   5  27        0.01        1.52      2.22 o 
   1   5  27       54.96       43.51      3.61 o 
   2   5  27       19.70       26.58      2.90 o 
   3   5  27        6.32        3.02      2.34 o 
   4   5  27       14.45       15.40      3.18 o 
   5   5  27        9.71        7.26      3.35 o 
  -4   6  27       45.03       46.89      4.24 o 
  -3   6  27        4.58        1.38      2.58 o 
  -2   6  27       60.83       46.58      4.77 o 
  -1   6  27       16.57       12.78      3.23 o 
   0   6  27      119.85      121.55      6.67 o 
   1   6  27       16.57       12.96      3.14 o 
   2   6  27       60.83       62.59      4.65 o 
   3   6  27        4.58        3.73      2.54 o 
   4   6  27       45.03       46.18      4.94 o 
  -3   7  27       36.09       31.05      4.45 o 
  -2   7  27       34.76       35.83      4.35 o 
  -1   7  27       45.38       52.00      5.07 o 
   0   7  27       53.26       58.35      5.44 o 
   1   7  27       45.38       53.23      5.81 o 
   2   7  27       34.76       30.02      4.32 o 
   3   7  27       36.09       41.21      4.86 o 
  -1   8  27        0.68       -1.60      3.64 o 
   0   8  27       23.43       18.91      4.77 o 
   1   8  27        0.68        3.33      4.38 o 
   0   0  28       58.13       46.84      4.35 o 
   1   0  28        1.96        7.35      1.57 o 
   2   0  28        1.54        4.68      1.57 o 
   3   0  28        3.83        1.22      1.88 o 
   4   0  28        1.87        0.24      2.11 o 
   5   0  28        5.01        3.39      2.60 o 
   6   0  28        1.04        0.01      3.36 o 
  -6   1  28        3.45        5.19      3.07 o 
  -5   1  28        6.06        4.80      2.79 o 
  -4   1  28       17.51       13.65      2.81 o 
  -3   1  28        3.13        2.58      2.15 o 
  -2   1  28      157.13      152.59      4.68 o 
  -1   1  28       69.85       62.81      3.35 o 
   0   1  28       17.99       20.25      2.26 o 
   1   1  28       69.84       61.22      3.71 o 
   2   1  28      157.13      157.94      5.95 o 
   3   1  28        3.13        3.68      2.05 o 
   4   1  28       17.50        9.62      3.00 o 
   5   1  28        6.07       10.19      3.56 o 
   6   1  28        3.45        3.09      3.56 o 
  -6   2  28       36.34       28.60      4.13 o 
  -5   2  28       72.56       90.80      5.93 o 
  -4   2  28       67.47       61.36      4.86 o 
  -3   2  28        9.37       13.12      2.48 o 
  -2   2  28      122.96      129.30      4.65 o 
  -1   2  28      294.90      292.04      6.68 o 
   0   2  28      130.18      135.32      5.10 o 
   1   2  28      294.89      268.52      6.52 o 
   2   2  28      122.95      133.28      5.78 o 
   3   2  28        9.38        8.26      2.32 o 
   4   2  28       67.47       74.06      5.61 o 
   5   2  28       72.56       86.64      6.25 o 
   6   2  28       36.33       38.83      7.32 o 
  -6   3  28       19.76       19.53      4.00 o 
  -5   3  28       28.28       16.96      3.54 o 
  -4   3  28       85.78       78.67      4.86 o 
  -3   3  28        0.45        1.01      1.72 o 
  -2   3  28      113.08      113.60      4.93 o 
  -1   3  28       80.45       69.73      3.72 o 
   0   3  28      219.76      207.19      6.80 o 
   1   3  28       80.44       76.14      4.32 o 
   2   3  28      113.08      102.32      5.42 o 
   3   3  28        0.45       -0.23      1.97 o 
   4   3  28       85.79       76.31      5.16 o 
   5   3  28       28.28       25.72      4.66 o 
   6   3  28       19.76       17.11      4.10 o 
  -5   4  28       31.89       28.58      4.13 o 
  -4   4  28       56.77       68.61      5.30 o 
  -3   4  28       32.15       33.17      3.21 o 
  -2   4  28       78.55       72.15      4.14 o 
  -1   4  28       88.92       92.19      4.64 o 
   0   4  28       98.24      109.46      5.36 o 
   1   4  28       88.92       80.72      5.00 o 
   2   4  28       78.56       70.96      4.25 o 
   3   4  28       32.15       30.28      3.18 o 
   4   4  28       56.76       67.38      4.98 o 
   5   4  28       31.89       36.23      4.18 o 
  -5   5  28       33.05       29.60      4.62 o 
  -4   5  28       18.71       17.88      3.13 o 
  -3   5  28       12.01        8.37      2.53 o 
  -2   5  28       18.51       16.35      2.85 o 
  -1   5  28       50.22       45.76      3.91 o 
   0   5  28       37.84       32.68      4.03 o 
   1   5  28       50.23       45.04      3.80 o 
   2   5  28       18.51       17.71      2.73 o 
   3   5  28       12.01       12.77      2.80 o 
   4   5  28       18.72       19.06      3.39 o 
   5   5  28       33.04       25.88      4.31 o 
  -4   6  28        2.29        4.89      2.81 o 
  -3   6  28       13.37       17.00      3.33 o 
  -2   6  28        5.79        4.81      2.89 o 
  -1   6  28        4.94        2.51      2.76 o 
   0   6  28        3.64       12.02      3.02 o 
   1   6  28        4.95        5.78      2.91 o 
   2   6  28        5.79        3.67      2.50 o 
   3   6  28       13.37       13.68      3.06 o 
   4   6  28        2.29        2.37      3.13 o 
  -3   7  28       41.61       37.13      4.69 o 
  -2   7  28        3.50        9.65      3.62 o 
  -1   7  28       20.62       14.43      5.12 o 
   0   7  28       50.46       59.88      7.82 o 
   1   7  28       20.62       22.95      4.32 o 
   2   7  28        3.50       -1.00      3.35 o 
   3   7  28       41.61       53.56      5.45 o 
  -1   8  28       10.38        8.74      8.51 o 
   0   8  28        8.13        1.81      3.71 o 
   1   8  28       10.38        1.28      8.33 o 
   1   0  29       13.14        6.84      1.62 o 
   2   0  29       16.86       12.22      1.92 o 
   3   0  29      176.28      186.65      6.97 o 
   4   0  29        1.60       -0.62      2.23 o 
   5   0  29        0.18       -0.23      2.50 o 
   6   0  29       11.84       10.33      5.68 o 
  -6   1  29       10.00       10.95      3.53 o 
  -5   1  29       16.78       12.08      3.20 o 
  -4   1  29       39.41       36.23      3.89 o 
  -3   1  29       82.34       79.60      4.87 o 
  -2   1  29       42.85       45.02      3.03 o 
  -1   1  29        3.35        7.87      1.70 o 
   0   1  29      267.45      246.11      5.49 o 
   1   1  29        3.35        4.99      1.81 o 
   2   1  29       42.85       35.73      3.10 o 
   3   1  29       82.34       80.82      4.81 o 
   4   1  29       39.41       41.37      3.89 o 
   5   1  29       16.78       14.33      4.37 o 
   6   1  29       10.00        7.80      3.90 o 
  -6   2  29       27.10       32.38      4.39 o 
  -5   2  29       17.97       18.62      4.51 o 
  -4   2  29       72.97       78.19      5.28 o 
  -3   2  29      125.12      123.61      5.15 o 
  -2   2  29       18.60       17.24      2.14 o 
  -1   2  29       66.65       75.28      4.45 o 
   0   2  29      360.96      333.05      7.01 o 
   1   2  29       66.65       69.48      3.76 o 
   2   2  29       18.60       16.15      2.56 o 
   3   2  29      125.12      121.27      5.87 o 
   4   2  29       72.96       73.96      5.52 o 
   5   2  29       17.97       17.59      3.65 o 
   6   2  29       27.10       20.11      4.69 o 
  -6   3  29        2.94        0.46      3.19 o 
  -5   3  29       46.34       42.93      7.73 o 
  -4   3  29        2.03       -0.60      2.54 o 
  -3   3  29       83.74       78.07      4.10 o 
  -2   3  29       11.64        8.49      2.08 o 
  -1   3  29      113.08      121.20      5.22 o 
   0   3  29        0.21        1.60      1.67 o 
   1   3  29      113.09      115.05      5.28 o 
   2   3  29       11.64       10.11      2.27 o 
   3   3  29       83.74       89.27      5.60 o 
   4   3  29        2.03        3.99      2.41 o 
   5   3  29       46.33       48.32      5.05 o 
   6   3  29        2.94        0.63      3.57 o 
  -5   4  29       33.43       39.30      4.98 o 
  -4   4  29       20.47       22.47      3.17 o 
  -3   4  29       54.25       53.14      3.89 o 
  -2   4  29        8.97        7.26      2.16 o 
  -1   4  29       99.48      101.07      5.00 o 
   0   4  29       86.20       80.53      4.78 o 
   1   4  29       99.47      101.24      5.69 o 
   2   4  29        8.97        7.79      2.40 o 
   3   4  29       54.26       60.25      4.19 o 
   4   4  29       20.47       25.98      3.71 o 
   5   4  29       33.44       47.14      4.66 o 
  -5   5  29       10.95       15.83      4.18 o 
  -4   5  29       21.98       22.46      3.39 o 
  -3   5  29        7.65        6.13      2.42 o 
  -2   5  29       26.26       24.28      4.13 o 
  -1   5  29       12.00       10.85      2.71 o 
   0   5  29       30.17       25.30      3.42 o 
   1   5  29       12.00       12.60      2.86 o 
   2   5  29       26.26       24.32      3.57 o 
   3   5  29        7.65       11.62      2.88 o 
   4   5  29       21.98       21.92      3.82 o 
   5   5  29       10.95       13.10      3.88 o 
  -4   6  29       11.51        7.94      2.95 o 
  -3   6  29        0.04        0.38      2.65 o 
  -2   6  29        6.58        5.01      2.88 o 
  -1   6  29       31.58       29.71      4.10 o 
   0   6  29       47.13       36.97      5.51 o 
   1   6  29       31.58       28.88      4.12 o 
   2   6  29        6.58        3.30      2.74 o 
   3   6  29        0.04        0.25      2.65 o 
   4   6  29       11.51        7.34      3.38 o 
  -3   7  29       18.39       15.02      3.77 o 
  -2   7  29       45.62       45.17      5.16 o 
  -1   7  29       48.70       47.77      5.50 o 
   0   7  29        8.21       14.42      3.81 o 
   1   7  29       48.70       46.19      5.64 o 
   2   7  29       45.62       45.59      6.97 o 
   3   7  29       18.39       22.18      4.28 o 
   0   0  30      230.99      213.98      7.93 o 
   1   0  30        0.00       -0.21      1.39 o 
   2   0  30      101.98      115.02      4.90 o 
   3   0  30        1.04        1.18      2.12 o 
   4   0  30       91.04       92.97      5.61 o 
   5   0  30        0.87       -0.80      2.60 o 
   6   0  30       33.26       35.13      5.46 o 
  -6   1  30       29.81       24.67      4.15 o 
  -5   1  30        1.82        1.87      2.75 o 
  -4   1  30       40.38       26.44      3.86 o 
  -3   1  30        1.25        0.53      2.12 o 
  -2   1  30      132.99      136.66      5.87 o 
  -1   1  30       23.73       23.02      2.32 o 
   0   1  30      114.97       91.01      4.02 o 
   1   1  30       23.73       22.18      2.95 o 
   2   1  30      132.99      133.83      6.37 o 
   3   1  30        1.25        0.21      1.98 o 
   4   1  30       40.38       31.53      3.63 o 
   5   1  30        1.82        0.96      3.08 o 
   6   1  30       29.81       33.17      5.91 o 
  -6   2  30       35.93       32.49      4.60 o 
  -5   2  30       17.64       15.56      3.52 o 
  -4   2  30       66.15       71.53      5.17 o 
  -3   2  30        6.06        4.03      1.92 o 
  -2   2  30      143.66      158.16      5.64 o 
  -1   2  30        0.27       -0.12      1.50 o 
   0   2  30       96.49      109.39      4.80 o 
   1   2  30        0.27       -0.98      1.52 o 
   2   2  30      143.66      157.08      6.91 o 
   3   2  30        6.06        6.62      2.32 o 
   4   2  30       66.16       70.52      5.44 o 
   5   2  30       17.64       15.98      3.54 o 
   6   2  30       35.93       41.86      7.87 o 
  -5   3  30       11.38       11.99      3.52 o 
  -4   3  30        0.09       -0.86      2.46 o 
  -3   3  30        6.65        7.27      2.10 o 
  -2   3  30        0.65       -1.58      1.70 o 
  -1   3  30       13.72       11.36      2.28 o 
   0   3  30        5.85        7.66      2.02 o 
   1   3  30       13.72       11.62      3.01 o 
   2   3  30        0.65       -0.43      1.78 o 
   3   3  30        6.65        7.12      2.52 o 
   4   3  30        0.09       -0.95      2.42 o 
   5   3  30       11.38       13.97      3.95 o 
  -5   4  30       28.25       27.33      5.69 o 
  -4   4  30       16.06       14.01      3.19 o 
  -3   4  30       26.56       23.17      3.05 o 
  -2   4  30       27.82       26.77      3.36 o 
  -1   4  30       59.29       62.91      4.65 o 
   0   4  30       28.54       34.09      4.92 o 
   1   4  30       59.29       66.75      4.98 o 
   2   4  30       27.81       27.40      3.83 o 
   3   4  30       26.56       30.33      3.40 o 
   4   4  30       16.07       11.74      3.08 o 
   5   4  30       28.25       33.54      4.21 o 
  -4   5  30        1.37        0.35      2.57 o 
  -3   5  30        1.81        0.12      2.51 o 
  -2   5  30        3.67        0.55      2.26 o 
  -1   5  30       15.38       10.62      3.02 o 
   0   5  30       37.64       36.50      3.91 o 
   1   5  30       15.38        6.89      3.35 o 
   2   5  30        3.68        4.06      2.54 o 
   3   5  30        1.81        2.26      2.43 o 
   4   5  30        1.37        5.51      2.95 o 
  -4   6  30        7.43       12.23      8.38 o 
  -3   6  30        6.42        8.55      3.26 o 
  -2   6  30        7.00        2.38      2.77 o 
  -1   6  30       15.87       13.40      3.41 o 
   0   6  30       42.30       37.51      5.08 o 
   1   6  30       15.88       11.71      3.35 o 
   2   6  30        7.00        5.69      4.31 o 
   3   6  30        6.42        7.70      3.00 o 
   4   6  30        7.43        8.60      5.19 o 
  -2   7  30        6.61        1.36      3.40 o 
  -1   7  30       10.97        4.39      4.66 o 
   0   7  30       13.74       12.44      3.76 o 
   1   7  30       10.98        5.78      3.79 o 
   2   7  30        6.61       10.25      4.77 o 
   1   0  31       24.21       30.41      2.74 o 
   2   0  31        4.12        8.69      2.57 o 
   3   0  31       96.62      106.57      5.71 o 
   4   0  31        1.42        1.34      2.30 o 
   5   0  31        2.88        1.61      2.78 o 
   6   0  31        1.60        0.66      3.65 o 
  -6   1  31        2.75        2.40      3.40 o 
  -5   1  31        8.06        3.10      2.89 o 
  -4   1  31        6.55        2.47      2.58 o 
  -3   1  31      113.60      126.12      9.02 o 
  -2   1  31        0.53        1.32      1.70 o 
  -1   1  31       50.80       63.03      3.55 o 
   0   1  31       36.51       33.94      3.12 o 
   1   1  31       50.79       66.51      4.13 o 
   2   1  31        0.53        1.24      2.04 o 
   3   1  31      113.60      130.73      7.52 o 
   4   1  31        6.55        2.51      2.48 o 
   5   1  31        8.06        5.81      3.40 o 
   6   1  31        2.75        4.00      3.94 o 
  -6   2  31        5.32        0.63      3.31 o 
  -5   2  31        3.73        3.04      2.92 o 
  -4   2  31        0.14        0.52      2.53 o 
  -3   2  31       29.71       26.60      2.92 o 
  -2   2  31       20.31       23.26      2.61 o 
  -1   2  31       11.78        8.29      2.30 o 
   0   2  31        0.01        1.29      1.59 o 
   1   2  31       11.78       13.72      2.42 o 
   2   2  31       20.31       19.54      3.69 o 
   3   2  31       29.71       31.82      3.45 o 
   4   2  31        0.14        3.81      2.58 o 
   5   2  31        3.74        4.07      3.18 o 
   6   2  31        5.32        6.10      3.84 o 
  -5   3  31       39.42       43.47      5.53 o 
  -4   3  31       11.11        5.80      2.99 o 
  -3   3  31       59.95       68.03      4.67 o 
  -2   3  31        8.68        5.48      2.12 o 
  -1   3  31       59.36       53.13      4.49 o 
   0   3  31       58.05       54.09      3.64 o 
   1   3  31       59.36       57.96      4.08 o 
   2   3  31        8.68        6.11      2.44 o 
   3   3  31       59.95       62.37      5.26 o 
   4   3  31       11.11       13.86      3.27 o 
   5   3  31       39.42       40.01      5.41 o 
  -5   4  31       15.92       17.53      4.40 o 
  -4   4  31       14.87        9.44      2.98 o 
  -3   4  31       21.03       10.20      2.56 o 
  -2   4  31        0.59       -0.33      2.03 o 
  -1   4  31       24.14       18.60      2.63 o 
   0   4  31       27.51       22.47      3.19 o 
   1   4  31       24.14       22.65      3.24 o 
   2   4  31        0.59        4.72      2.68 o 
   3   4  31       21.03       17.39      2.98 o 
   4   4  31       14.87       19.45      3.34 o 
   5   4  31       15.92       17.61      3.65 o 
  -4   5  31        4.79        4.02      2.68 o 
  -3   5  31       15.08       11.33      2.94 o 
  -2   5  31        0.07       -0.95      2.33 o 
  -1   5  31       27.21       21.67      3.60 o 
   0   5  31       28.76       22.60      3.84 o 
   1   5  31       27.21       20.67      3.58 o 
   2   5  31        0.07       -2.26      2.26 o 
   3   5  31       15.09       11.58      3.32 o 
   4   5  31        4.79        2.50      2.92 o 
  -3   6  31        0.99       -2.84      2.84 o 
  -2   6  31       17.75       14.18      3.36 o 
  -1   6  31        6.86        1.87      2.87 o 
   0   6  31       17.97       15.51      4.48 o 
   1   6  31        6.86        7.61      3.04 o 
   2   6  31       17.75       15.82      3.88 o 
   3   6  31        0.99       -0.83      2.86 o 
  -2   7  31       11.16        5.62      8.62 o 
  -1   7  31       30.68       26.30      4.67 o 
   0   7  31        7.65        7.88      3.70 o 
   1   7  31       30.68       30.01      5.17 o 
   2   7  31       11.16       15.71      9.99 o 
   0   0  32        4.29        3.60      2.52 o 
   1   0  32        2.00        1.79      1.61 o 
   2   0  32       41.09       52.68      4.41 o 
   3   0  32        4.64        1.76      2.40 o 
   4   0  32       29.11       32.81      4.20 o 
   5   0  32        0.04       -1.35      2.67 o 
   6   0  32       10.25        6.05      3.92 o 
  -5   1  32        8.57        3.83      3.02 o 
  -4   1  32        2.52        1.34      2.58 o 
  -3   1  32        4.04        4.42      2.67 o 
  -2   1  32       10.85        5.64      2.02 o 
  -1   1  32        0.33        0.05      1.61 o 
   0   1  32        4.51        6.23      1.85 o 
   1   1  32        0.33        1.56      1.75 o 
   2   1  32       10.85        5.10      2.24 o 
   3   1  32        4.04        6.45      2.57 o 
   4   1  32        2.52       -0.07      2.72 o 
   5   1  32        8.57        6.68      3.66 o 
  -5   2  32        5.97        3.78      3.03 o 
  -4   2  32       87.62       88.64      5.85 o 
  -3   2  32        0.04       -0.89      2.56 o 
  -2   2  32      165.88      157.11      5.80 o 
  -1   2  32       16.24       22.61      2.66 o 
   0   2  32      112.27      120.22      5.23 o 
   1   2  32       16.24       17.09      2.64 o 
   2   2  32      165.89      163.46      7.27 o 
   3   2  32        0.04       -1.42      2.28 o 
   4   2  32       87.62       81.76      7.03 o 
   5   2  32        5.97       -0.32      2.98 o 
  -5   3  32        6.77       -2.85      2.85 o 
  -4   3  32        3.75        3.91      2.87 o 
  -3   3  32        2.60        1.36      2.28 o 
  -2   3  32        6.32        6.71      2.21 o 
  -1   3  32        2.55       -1.50      1.70 o 
   0   3  32        2.96        5.47      2.13 o 
   1   3  32        2.56        0.93      1.96 o 
   2   3  32        6.32        1.62      2.12 o 
   3   3  32        2.60        3.02      3.22 o 
   4   3  32        3.75        6.15      2.97 o 
   5   3  32        6.77        4.89      3.68 o 
  -5   4  32       31.61       29.36     12.81 o 
  -4   4  32       40.24       34.03      4.82 o 
  -3   4  32       17.35       16.19      2.94 o 
  -2   4  32       71.09       73.75      4.64 o 
  -1   4  32       68.97       66.35      4.25 o 
   0   4  32       87.56       96.96      7.45 o 
   1   4  32       68.97       64.52      4.91 o 
   2   4  32       71.09       68.15      5.64 o 
   3   4  32       17.35       19.49      3.80 o 
   4   4  32       40.24       41.10      5.13 o 
   5   4  32       31.61       34.54      6.72 o 
  -4   5  32        4.34        2.01      2.93 o 
  -3   5  32        2.28        1.76      2.64 o 
  -2   5  32        2.24       -0.79      2.35 o 
  -1   5  32        0.10       -2.36      2.41 o 
   0   5  32       24.35       22.79      3.50 o 
   1   5  32        0.10       -1.53      2.50 o 
   2   5  32        2.24        3.46      2.86 o 
   3   5  32        2.28       -1.83      2.80 o 
   4   5  32        4.34        5.58      3.47 o 
  -3   6  32       35.34       34.69      4.52 o 
  -2   6  32        7.36        4.86      3.37 o 
  -1   6  32       32.78       32.09      4.34 o 
   0   6  32       49.71       54.98      5.50 o 
   1   6  32       32.78       32.70      4.58 o 
   2   6  32        7.36        3.42      3.53 o 
   3   6  32       35.33       36.05      6.31 o 
  -1   7  32        4.26        2.41      3.90 o 
   0   7  32       10.23        1.25      3.78 o 
   1   7  32        4.26        2.96      4.09 o 
   1   0  33        0.11       -0.51      1.58 o 
   2   0  33        3.34        2.65      2.29 o 
   3   0  33       18.79       17.77      3.30 o 
   4   0  33        0.02       -1.27      2.40 o 
   5   0  33        1.10       -2.17      3.01 o 
  -5   1  33       28.48       18.28      5.29 o 
  -4   1  33        1.17       -0.23      2.61 o 
  -3   1  33      141.17      151.77      7.75 o 
  -2   1  33       10.53        7.09      2.19 o 
  -1   1  33       59.40       65.42      3.78 o 
   0   1  33        0.65       -1.49      1.49 o 
   1   1  33       59.39       68.80      3.97 o 
   2   1  33       10.53        7.37      2.60 o 
   3   1  33      141.17      154.09      7.48 o 
   4   1  33        1.17       -0.29      2.69 o 
   5   1  33       28.48       19.96      4.56 o 
  -5   2  33        0.82        1.81      2.98 o 
  -4   2  33        5.80        6.28      3.00 o 
  -3   2  33        1.79        1.46      2.73 o 
  -2   2  33        8.42        7.21      2.25 o 
  -1   2  33        1.40        2.66      1.93 o 
   0   2  33       38.53       48.08      4.94 o 
   1   2  33        1.40        1.17      1.99 o 
   2   2  33        8.42        7.22      2.55 o 
   3   2  33        1.79        5.06      2.86 o 
   4   2  33        5.80        7.08      2.92 o 
   5   2  33        0.82        0.90      3.06 o 
  -5   3  33       18.83       10.86      3.60 o 
  -4   3  33        9.64        8.44      3.15 o 
  -3   3  33       32.61       38.93      3.74 o 
  -2   3  33        2.98       -0.26      2.06 o 
  -1   3  33       68.05       73.88      4.49 o 
   0   3  33       56.75       53.18      4.04 o 
   1   3  33       68.04       70.93      6.22 o 
   2   3  33        2.98        3.90      2.32 o 
   3   3  33       32.61       25.56      3.98 o 
   4   3  33        9.65        6.32      3.07 o 
   5   3  33       18.84       26.64      4.95 o 
  -4   4  33        2.88        4.50      3.46 o 
  -3   4  33        0.31       -1.57      2.27 o 
  -2   4  33        5.01        5.73      2.43 o 
  -1   4  33        2.26        4.79      2.19 o 
   0   4  33        0.51        2.59      2.38 o 
   1   4  33        2.26        2.40      2.39 o 
   2   4  33        5.01        3.37      2.64 o 
   3   4  33        0.31        2.03      2.90 o 
   4   4  33        2.88        6.07      3.03 o 
  -3   5  33        1.42        0.95      2.75 o 
  -2   5  33        3.26        4.66      2.65 o 
  -1   5  33       14.48       10.77      3.51 o 
   0   5  33       34.83       37.64      5.98 o 
   1   5  33       14.48        7.93      3.12 o 
   2   5  33        3.26        3.13      2.93 o 
   3   5  33        1.42        1.17      3.40 o 
  -2   6  33        0.69       -3.04      3.04 o 
  -1   6  33        0.69        0.24      2.85 o 
   0   6  33        1.83       -0.83      2.83 o 
   1   6  33        0.69        1.85      2.91 o 
   2   6  33        0.69        1.22      3.61 o 
   0   0  34       88.51      121.23      7.58 o 
   1   0  34        1.35       -0.45      1.65 o 
   2   0  34      141.64      149.63      7.32 o 
   3   0  34        2.17        1.25      2.55 o 
   4   0  34       40.13       41.72      4.70 o 
   5   0  34        0.48       -2.39      3.41 o 
  -5   1  34        0.64       -2.78      2.78 o 
  -4   1  34        0.73        0.18      3.07 o 
  -3   1  34        3.78        8.07      3.15 o 
  -2   1  34        1.54        2.20      2.00 o 
  -1   1  34        2.24        0.40      1.80 o 
   0   1  34        1.35        1.13      1.80 o 
   1   1  34        2.24        1.39      2.09 o 
   2   1  34        1.54        0.53      2.20 o 
   3   1  34        3.78        4.39      2.67 o 
   4   1  34        0.73       -2.33      2.66 o 
   5   1  34        0.64       -0.92      3.16 o 
  -5   2  34       22.42       25.78      4.23 o 
  -4   2  34       84.54       82.65      6.45 o 
  -3   2  34        9.78       10.16      3.30 o 
  -2   2  34      154.85      179.84      6.94 o 
  -1   2  34       18.22       13.27      2.49 o 
   0   2  34       74.87       85.24      4.56 o 
   1   2  34       18.22       16.21      2.70 o 
   2   2  34      154.85      181.75      7.63 o 
   3   2  34        9.78        8.16      3.57 o 
   4   2  34       84.54       81.25      6.88 o 
   5   2  34       22.42       27.58      4.46 o 
  -4   3  34        0.94       -2.91      2.91 o 
  -3   3  34       29.32       28.54      3.50 o 
  -2   3  34        2.10        1.40      2.10 o 
  -1   3  34       16.10       16.42      2.67 o 
   0   3  34        9.61       13.64      3.05 o 
   1   3  34       16.10       14.85      2.98 o 
   2   3  34        2.10        1.37      2.36 o 
   3   3  34       29.32       25.34      4.32 o 
   4   3  34        0.94       -0.24      3.35 o 
  -4   4  34       45.51       37.08      5.18 o 
  -3   4  34       20.47       19.22      3.64 o 
  -2   4  34       69.65       70.94      4.74 o 
  -1   4  34       69.77       73.05      5.68 o 
   0   4  34       91.79      108.68      6.43 o 
   1   4  34       69.77       70.46      5.28 o 
   2   4  34       69.65       69.85      5.76 o 
   3   4  34       20.47       19.68      5.23 o 
   4   4  34       45.51       57.61      9.98 o 
  -3   5  34        1.59        1.02      2.72 o 
  -2   5  34        4.85        2.69      2.73 o 
  -1   5  34        1.75        5.40      2.99 o 
   0   5  34       10.27        9.10      3.19 o 
   1   5  34        1.75        2.73      2.71 o 
   2   5  34        4.85        3.05      3.15 o 
   3   5  34        1.59        2.14      3.51 o 
  -2   6  34        3.74       -2.70      3.14 o 
  -1   6  34       23.36       24.48      4.34 o 
   0   6  34       27.52       24.25      4.89 o 
   1   6  34       23.35       23.40      4.30 o 
   2   6  34        3.74        9.01      4.88 o 
   1   0  35        0.00        1.33      1.78 o 
   2   0  35        3.93        4.85      2.64 o 
   3   0  35        2.22        1.73      2.70 o 
   4   0  35        4.69        3.61      3.17 o 
   5   0  35        3.96        6.93      4.15 o 
  -5   1  35       12.61        5.51      3.40 o 
  -4   1  35        3.04        1.27      3.08 o 
  -3   1  35       96.32      102.42      6.70 o 
  -2   1  35        4.83        6.24      2.81 o 
  -1   1  35       87.20      101.12      8.44 o 
   0   1  35        7.91       10.04      2.24 o 
   1   1  35       87.20       92.04      5.69 o 
   2   1  35        4.83        4.39      2.56 o 
   3   1  35       96.32       98.07      6.31 o 
   4   1  35        3.04       -1.11      3.03 o 
   5   1  35       12.61       14.39      4.03 o 
  -4   2  35       30.63       23.95      4.44 o 
  -3   2  35        7.44       10.62      3.45 o 
  -2   2  35       35.19       45.79      3.82 o 
  -1   2  35        5.54        3.46      1.98 o 
   0   2  35        2.66        0.70      1.85 o 
   1   2  35        5.54        7.13      2.35 o 
   2   2  35       35.19       48.01      4.47 o 
   3   2  35        7.44        5.98      3.21 o 
   4   2  35       30.64       29.75      5.31 o 
  -4   3  35        5.63       -0.81      3.35 o 
  -3   3  35       43.96       41.73      5.73 o 
  -2   3  35        5.70        3.82      2.40 o 
  -1   3  35       49.59       52.23      5.22 o 
   0   3  35       30.20       35.94      3.64 o 
   1   3  35       49.59       44.69      4.30 o 
   2   3  35        5.70        5.89      2.82 o 
   3   3  35       43.96       45.19      5.18 o 
   4   3  35        5.63        9.40      4.28 o 
  -4   4  35        1.02        0.45      3.40 o 
  -3   4  35        1.91        0.78      2.78 o 
  -2   4  35        7.74        5.57      2.63 o 
  -1   4  35        0.84        0.20      2.52 o 
   0   4  35        1.79        2.51      2.46 o 
   1   4  35        0.84        2.98      2.58 o 
   2   4  35        7.74        8.91      3.11 o 
   3   4  35        1.91        2.39      3.14 o 
   4   4  35        1.02        0.85      4.23 o 
  -3   5  35       20.95       16.18      3.46 o 
  -2   5  35       18.65       11.38      3.39 o 
  -1   5  35       58.74       60.10      5.36 o 
   0   5  35       31.40       36.32      4.32 o 
   1   5  35       58.74       64.44      5.98 o 
   2   5  35       18.66       20.19      4.06 o 
   3   5  35       20.95       12.90      4.42 o 
  -1   6  35        2.80        2.28      3.34 o 
   0   6  35       22.68       20.57      4.37 o 
   1   6  35        2.80        2.49      4.93 o 
   0   0  36       47.88       41.47      5.55 o 
   1   0  36        3.11        5.10      2.14 o 
   2   0  36      346.85      400.04     19.52 o 
   3   0  36        1.91        7.70      3.06 o 
   4   0  36      214.47      235.73     10.29 o 
  -4   1  36        5.13        6.08      3.49 o 
  -3   1  36       30.90       35.83      4.56 o 
  -2   1  36        4.35        2.55      2.65 o 
  -1   1  36       15.69       12.63      2.73 o 
   0   1  36        2.83        5.15      2.07 o 
   1   1  36       15.69       14.77      3.03 o 
   2   1  36        4.35        3.05      2.54 o 
   3   1  36       30.89       33.63      4.16 o 
   4   1  36        5.13        7.11      3.75 o 
  -4   2  36       77.39       83.30      6.67 o 
  -3   2  36       13.21       19.01      3.87 o 
  -2   2  36      172.42      183.78      7.23 o 
  -1   2  36       49.43       49.21      3.88 o 
   0   2  36      103.40      111.10      6.62 o 
   1   2  36       49.44       49.15      4.15 o 
   2   2  36      172.42      195.22      8.48 o 
   3   2  36       13.21       12.85      3.61 o 
   4   2  36       77.39       68.69      7.40 o 
  -4   3  36        7.89        6.84      3.65 o 
  -3   3  36       18.82       11.59      3.82 o 
  -2   3  36       19.00       16.89      3.27 o 
  -1   3  36       35.03       37.58      3.64 o 
   0   3  36       18.58       18.44      3.04 o 
   1   3  36       35.03       35.12      4.06 o 
   2   3  36       19.01       24.16      4.33 o 
   3   3  36       18.82       16.33      3.85 o 
   4   3  36        7.89        4.96      4.07 o 
  -3   4  36       16.61       11.94      3.40 o 
  -2   4  36        2.08        3.59      2.68 o 
  -1   4  36       71.85       65.99      5.36 o 
   0   4  36       19.99       20.55      3.58 o 
   1   4  36       71.85       70.34      5.54 o 
   2   4  36        2.09       -0.19      2.84 o 
   3   4  36       16.61       16.66      4.04 o 
  -2   5  36        6.30       -1.26      3.14 o 
  -1   5  36        3.30        1.40      3.05 o 
   0   5  36        4.48        7.02      3.12 o 
   1   5  36        3.30        4.69      3.22 o 
   2   5  36        6.30        6.46      3.34 o 
   1   0  37       40.39       40.11      3.80 o 
   2   0  37        1.05        6.66      2.89 o 
   3   0  37       76.58       79.85      6.13 o 
   4   0  37       13.33       13.05      3.83 o 
  -4   1  37       10.91        4.38      3.62 o 
  -3   1  37        1.08        1.28      3.03 o 
  -2   1  37        2.60       -0.73      2.79 o 
  -1   1  37        7.88       12.07      2.72 o 
   0   1  37        9.30        6.38      2.26 o 
   1   1  37        7.88       14.08      3.12 o 
   2   1  37        2.60       -1.46      2.47 o 
   3   1  37        1.08        2.43      2.82 o 
   4   1  37       10.91        6.50      4.28 o 
  -4   2  37        6.16        9.78      3.92 o 
  -3   2  37       29.92       24.45      4.25 o 
  -2   2  37        0.94        2.96      2.60 o 
  -1   2  37       27.59       28.00      3.63 o 
   0   2  37        3.03        4.22      2.38 o 
   1   2  37       27.59       29.52      3.56 o 
   2   2  37        0.94        2.02      2.50 o 
   3   2  37       29.92       25.65      6.62 o 
   4   2  37        6.16        5.72      4.20 o 
  -3   3  37      166.39      175.78     14.56 o 
  -2   3  37       15.55       10.00      2.99 o 
  -1   3  37      157.21      169.30      6.98 o 
   0   3  37       50.41       44.53      4.12 o 
   1   3  37      157.21      167.38      9.45 o 
   2   3  37       15.55       13.32      3.35 o 
   3   3  37      166.39      163.01     10.74 o 
  -3   4  37        3.43        0.00      3.06 o 
  -2   4  37       23.20       24.54      3.56 o 
  -1   4  37       22.20       33.79      4.35 o 
   0   4  37       18.36       13.30      3.36 o 
   1   4  37       22.20       26.96      4.04 o 
   2   4  37       23.19       26.82      4.49 o 
   3   4  37        3.43       -2.30      3.60 o 
  -1   5  37      128.24      124.56      7.51 o 
   0   5  37       11.31        3.86      3.06 o 
   1   5  37      128.23      137.91      8.73 o 
   0   0  38      236.22      237.24      9.64 o 
   1   0  38        3.48        0.96      2.68 o 
   2   0  38      495.50      570.36     16.53 o 
   3   0  38        2.12        1.46      3.07 o 
   4   0  38      130.76      126.76      9.21 o 
  -4   1  38        5.50        1.46      3.55 o 
  -3   1  38       83.44       91.77      6.69 o 
  -2   1  38        2.61        5.11      3.06 o 
  -1   1  38       15.75       11.95      2.87 o 
   0   1  38        0.33        3.52      2.31 o 
   1   1  38       15.75       11.54      2.74 o 
   2   1  38        2.61        1.94      2.86 o 
   3   1  38       83.45       88.87      6.30 o 
   4   1  38        5.50        2.19      4.21 o 
  -3   2  38        7.71        6.98      3.52 o 
  -2   2  38       82.27       88.30      6.18 o 
  -1   2  38       21.09       18.18      3.18 o 
   0   2  38       97.65      122.50      6.35 o 
   1   2  38       21.08       21.42      3.33 o 
   2   2  38       82.27       82.36      6.02 o 
   3   2  38        7.71        1.48      3.30 o 
  -3   3  38       20.46       17.37      4.71 o 
  -2   3  38       15.42       17.96      3.53 o 
  -1   3  38        2.62        2.41      2.42 o 
   0   3  38        6.71        2.86      2.83 o 
   1   3  38        2.62        0.07      2.54 o 
   2   3  38       15.42       16.83      3.58 o 
   3   3  38       20.46       19.81      4.44 o 
  -2   4  38        3.34        1.96      2.89 o 
  -1   4  38       45.20       46.51      7.26 o 
   0   4  38        8.15       10.41      3.30 o 
   1   4  38       45.19       38.97      4.57 o 
   2   4  38        3.34        0.56      3.55 o 
   0   5  38        1.45        1.47      3.36 o 
   1   0  39       13.06       15.44      3.63 o 
   2   0  39        0.21        2.13      2.98 o 
   3   0  39        2.76        1.59      3.18 o 
  -3   1  39      179.23      183.19      9.26 o 
  -2   1  39       15.62       14.03      3.91 o 
  -1   1  39       62.42       49.09      4.23 o 
   0   1  39       25.21       24.20      3.46 o 
   1   1  39       62.42       59.83      4.77 o 
   2   1  39       15.62       15.07      3.51 o 
   3   1  39      179.22      169.08     10.78 o 
  -3   2  39       17.76       17.93      4.17 o 
  -2   2  39      106.02      116.93      8.05 o 
  -1   2  39       31.68       35.23      3.93 o 
   0   2  39       26.71       22.69      3.76 o 
   1   2  39       31.68       30.90      3.86 o 
   2   2  39      106.02      128.84      8.38 o 
   3   2  39       17.76        7.81      4.09 o 
  -2   3  39       20.54       16.90      3.66 o 
  -1   3  39       36.16       44.47      5.24 o 
   0   3  39       36.17       32.96      3.95 o 
   1   3  39       36.16       47.21      4.96 o 
   2   3  39       20.54       21.84      3.95 o 
  -1   4  39       21.34       22.70      4.29 o 
   0   4  39       55.39       58.02      5.48 o 
   1   4  39       21.34       20.59      3.82 o 
   0   0  40      203.85      266.69     11.00 o 
   1   0  40        4.57        7.12      3.28 o 
   2   0  40       10.79       12.49      3.49 o 
   3   0  40        0.01       -1.58      3.12 o 
  -3   1  40        4.37       -2.72      3.28 o 
  -2   1  40       18.92       18.42      4.21 o 
  -1   1  40        1.97        4.98      2.74 o 
   0   1  40        0.43        1.75      2.55 o 
   1   1  40        1.97        3.27      2.64 o 
   2   1  40       18.92       19.33      3.85 o 
   3   1  40        4.37       10.24      3.86 o 
  -2   2  40       76.53       68.69      6.45 o 
  -1   2  40       10.80        9.69      3.01 o 
   0   2  40       71.22       82.00      7.07 o 
   1   2  40       10.80        5.96      2.92 o 
   2   2  40       76.53       77.61      6.11 o 
  -2   3  40       16.34       16.05      3.61 o 
  -1   3  40        2.03        0.38      2.93 o 
   0   3  40        0.08        0.50      2.95 o 
   1   3  40        2.03        1.76      3.02 o 
   2   3  40       16.33       11.66      4.07 o 
   0   4  40       34.48       34.78     11.86 o 
   1   0  41        6.62        6.40      3.45 o 
   2   0  41        0.82       -0.77      2.97 o 
  -2   1  41       14.80       15.86      4.15 o 
  -1   1  41       40.58       36.63      5.06 o 
   0   1  41       11.07       15.06      3.41 o 
   1   1  41       40.58       46.05      5.45 o 
   2   1  41       14.80       19.12      3.87 o 
  -2   2  41        1.54        0.11      3.42 o 
  -1   2  41       45.04       43.29      4.49 o 
   0   2  41       89.38      114.87      7.03 o 
   1   2  41       45.04       50.27      4.72 o 
   2   2  41        1.54        1.91      3.07 o 
  -1   3  41       93.81       93.42     10.19 o 
   0   3  41       52.14       56.22      5.37 o 
   1   3  41       93.80      103.50      6.93 o 
   0   0  42       39.37       30.59      7.16 o 
   1   0  42        2.02       -0.29      3.26 o 
   2   0  42       80.44       86.68     10.35 o 
  -1   1  42       59.24       73.24      6.59 o 
   0   1  42       13.76       15.50      3.61 o 
   1   1  42       59.24       68.43      5.70 o 
  -1   2  42       29.74       35.16      4.64 o 
   0   2  42        1.34        4.05      3.16 o 
   1   2  42       29.75       33.25      4.30 o 
   0   1  43        0.13        4.32      8.38 o 
                                                 
